# Supplementary material for: miRge 2.0 for comprehensive analysis of microRNA sequencing data
Source: BMC Bioinformatics. 2018 Jul 23;19:275. doi: 10.1186/s12859-018-2287-y (PMC6112139; doi:10.1186/s12859-018-2287-y)
Supplement: Supplementary file 8 — Table S6. Novel miRNAs detected by miRge 2.0, miRDeep2 and miRAnalyzer. (XLSX 167 kb) [file 12859_2018_2287_MOESM8_ESM.xlsx]

## Sheet: novel miRNAs miRge 2.0
miRNa name	chrom	chrom start	chrom end	strand	mature miRNA sequence	arm type	passenger miRNA sequence	mature miRNA read Count	passenger miRNA read Count	precursor miRNA sequence	precursor miRNA structure	probability_true_positive	rank score	detected in three tools
novel_miRNA_1	chr4	20528337	20528358	+	AAAACAUGGUUCCGUCAAGCAC	arm3	None	59	None	GCGAGAUUUUCUGUUGUGCUUGAUCUAACCAUGUGGUUGCGAGGUAUGAGUAAAACAUGGUUCCGUCAAGCACCAUGGAACGUCACGC	(((.(((.((((((.(((((((((..((((((((..((((.........)))).))))))))..))))))))).)))))).))).)))	0.999996	0.860927	No
novel_miRNA_2	chr15	80842025	80842046	-	AGCUCAUCCAUAGUUGUCACUG	arm5	None	217	None	CAAGAAUAUAUUGAGAGCUCAUCCAUAGUUGUCACUGUCUCAAAUCAGUGACAACUAUGGAUGAGCUCUUAAUAUAUCCCAG	.....((((((((((((((((((((((((((((((((........)))))))))))))))))))))))))))))))).....	0.999993	0.837748	No
novel_miRNA_3	chr1	98046128	98046149	-	ACGGGUAUUCUUGGGUGGAUAA	arm5	None	34	None	UGACUCUCUUCGGUGACGGGUAUUCUUGGGUGGAUAAUACGGAUUACGUUGUUAUUGCUUAAGAAUACGCGUAGUCGAGGAGAGUAC	..(((((((((((..(((.(((((((((((((.((((((((.....)).))))))))))))))))))).)))..)))))))))))..	0.997432	0.794702	Yes
novel_miRNA_4	chr2	17753308	17753329	-	UCCCCAGACUCUCCCGGGCUGU	arm5	None	18	None	CCUCCCAGGCGGCCGUCCCCAGACUCUCCCGGGCUGUGGCGAAUAACUGUAAAGCGGGGAGAGGUCUGGGGAAAGCUGGGGUAGGGA	((((((...((((..(((((((((((((((..(((...(((......)))..))).)))))).)))))))))..))))))).)))..	0.994591	0.698675	Yes
novel_miRNA_5	chr1	178677802	178677822	+	UCCAUUUCAAGUUAACUCUGU	arm3	None	24	None	UAUCUUACAUCACACACAGAGUUAACUCAAAAUGGACUAAUUUUUCCACUAGUUAGUCCAUUUCAAGUUAACUCUGUGUGUGAUGUAGUCUA	....(((((((((((((((((((((((..(((((((((((((........)))))))))))))..)))))))))))))))))))))))....	0.992616	0.635762	Yes
novel_miRNA_6	chr2	188978098	188978120	+	GUAUAGGCCUUUAGAUCAUCUGA	arm5	None	26	None	AAACUACCUAUUUAUGUAUAGGCCUUUAGAUCAUCUGAUGUUGAAUACUCUUUAAGUGAUCUAAAGGCCUACAUAUAAAAAGGUAUUUU	....(((((.(((((((.((((((((((((((((.(((.............))).)))))))))))))))).))))))).)))))....	0.95601	0.298013	No
novel_miRNA_7	chr5	181097451	181097472	-	CUUGUUGUGAUUCCUCCAUUUU	arm5	None	21	None	UCCCACCGCUGCCAGCUUGUUGUGAUUCCUCCAUUUUUGUCCCUUCAUGGGUUACAAAAGGAGGAAGUCGCCUUGGGCCCCACGCUUUCCCG	.......((((...(((((..(((((((((((..(((((((((.....)))..))))))))))).))))))..)))))..)).)).......	0.860648	0.0860927	Yes
novel_miRNA_8	chr5	181101923	181101944	+	CUUGUUGUGAUUCCUCCAUUUU	arm5	None	21	None	UCCCACCGCUGCCAGCUUGUUGUGAUUCCUCCAUUUUUGUCCCUUCAUGGGUUACAAAAGGAGGAAGUCGCCUUGGGCCCCACGCUUUCCCG	.......((((...(((((..(((((((((((..(((((((((.....)))..))))))))))).))))))..)))))..)).)).......	0.860648	0.089404	Yes
novel_miRNA_9	chr14	74532055	74532076	-	CUGCUCUGAUGUCUGGCUGAGC	arm5	None	18	None	UGGUGGGGGUGGCCUCUGCUCUGAUGUCUGGCUGAGCCUUGGCUGCUGAGUGACCUUUCCAGAAGGGCUGUCCAUAGCAUUCAUGGAGCUGCUGCCCGACCCGAGG	.(((..(((((((....((((((((((.(((...((((((..(((..(((....)))..))).))))))..)))..)))))...))))).))))))).))).....	0.829899	0.0397351	No
novel_miRNA_10	chr19	40282557	40282576	-	UGACUGUCCUAUGUCUUUCC	arm3	None	11	None	GCUGGGUGAAAGGAAGGAAAGACAUAGGAUAGAGUCACCUCUGUCCUCUGUCCUCUACCUAUAGAGGUGACUGUCCUAUGUCUUUCCUUCCUCUUACCCCUG	...((((((.((((((((((((((((((((..((((((((((((................)))))))))))))))))))))))))))))))).))))))...	0.999999	0.92053	No
novel_miRNA_11	chr8	98393667	98393688	-	UUAUCCUCCAGUAGACUAGGGA	arm3	None	23	None	CCAACCAGCUCUGGUUCCCCAGCCUACUGGAGGAUAAGAGGAUAUAAAGGUCUCUUAUCCUCCAGUAGACUAGGGAGCCAGAGCUGGUAAU	...((((((((((((((((.((.((((((((((((((((((.........)))))))))))))))))).)).))))))))))))))))...	0.999996	0.864238	Yes
novel_miRNA_12	chr11	57641213	57641233	+	CUCUUUUCACAUUGUGCUACU	arm5	None	13	None	UGCUGCUGGCCAGAGCUCUUUUCACAUUGUGCUACUGUCUGCACCUGUCACUAGCAGUGCAAUGUUAAAAGGGCAUUGGCCGUGUAGU	.((((((((((((.((((((((.((((((((((.(((...((....))...))).)))))))))).)))))))).))))))).)))))	0.996611	0.768212	No
novel_miRNA_13	chr11	122156197	122156217	-	CACCACAAUCGGAUACUUGCU	arm3	None	18	None	GGACACUGGAAUGGAAGCCAGGAAUCCUGCUGUGGUGGAGAGGCAUAGACUCAUGAGUCCACCACAAUCGGAUACUUGCUUCUUUUUAACAGCCC	.....((((((.((((((.(((.((((...((((((((((((.......))).....)))))))))...)))).))))))))).)))..)))...	0.913801	0.218543	Yes
novel_miRNA_14	chr5	140711348	140711370	+	ACCCGCGGGCGCUCUCCAGUCCU	arm5	None	13	None	UCUGGGUUGUUCGAGACCCGCGGGCGCUCUCCAGUCCUUUUACCUCUCUGGGCGGUUCGAGACCCGCGGGAGCUCUCCAGUCCUUU	...((((((...((((((((((((..(((.((.((((............))))))...))).))))))))...))))))))))...	0.895518	0.168874	No
novel_miRNA_15	chr13	110237029	110237049	-	CUGGGGCCCUGGGCAGACCUC	arm3	None	89	None	ACGGGUCGGGACGGGGAGGACUGCUGGAGGACCACAAAGAAAUGAGCCUACUCCUCUGGGGCCCUGGGCAGACCUCCCAGUUCCUGUUCUA	..(((.((((((.((((((.(((((..(((.((....(((...(((....))).)))..)).))).))))).)))))).)).)))).))).	1	0.950331	Yes
novel_miRNA_16	chr11	122152102	122152122	-	AAAAGGGGGCUGAGGUGGAGG	arm3	None	10	None	UAUUUCAUUCUCCUUCUCUUCCCCUUAGUUUCCUUUAAGAGUGAUAAAAAUGGAAAAGGGGGCUGAGGUGGAGGAAGGAGACCUUUUGU	........((((((((.((((.((((((((((((((....((.......))...)))))))))))))).))))))))))))........	0.999985	0.804636	Yes
novel_miRNA_17	chr2	219294164	219294184	-	UCAUUUUUGUGAUCUGCAGCU	arm5	None	30	None	UCACAGCUGCCAGUGUCAUUUUUGUGAUCUGCAGCUAGUAUUCUCACUCCAGUUGCAUAGUCACAAAAGUGAUCAUUGGCAGGUGUG	.((((.((((((((((((((((((((((.((((((((((......)))..)))))))..))))))))))))).))))))))).))))	0.9957	0.735099	No
novel_miRNA_18	chr11	122156238	122156259	-	CCAGGAAUCCUGCUGUGGUGGA	arm5	None	15	None	ACACUGGAAUGGAAGCCAGGAAUCCUGCUGUGGUGGAGAGGCAUAGACUCAUGAGUCCACCACAAUCGGAUACUUGCUUCUUUUUAACAGC	...((((((.((((((.(((.((((...((((((((((((.......))).....)))))))))...)))).))))))))).)))..))).	0.995653	0.731788	Yes
novel_miRNA_19	chr3	124093139	124093160	+	UCCCUCUCCCUCCUUGCUCCUA	arm3	None	13	None	AAGGCAGUUGGGGGGCAGGGGCAGGCGGUGGAGGUUGUGACUCUGCUUGCUUUCUCCCUCUCCCUCCUUGCUCCUACCCCCUGGACGUGCC	..(((((((.(((((.(((((((((.((.(((((..((((......))))......))))).)).)).))))))).)))))..))).))))	0.995328	0.715232	Yes
novel_miRNA_20	chr17	1471157	1471179	-	CAACCCCGGGCUGAUCACUACUG	arm3	None	15	None	ACAAGAUGGGCAGGUGGGUAGUGUCCGUGCCGGGUGCCUGCGGGGAAUGGGAGUGGCAACCCCGGGCUGAUCACUACUGCUCUCCCAGGACCAA	......((((.(((..(((((((((.((.(((((((((.((...........))))))..))))))).)).)))))))..))))))).......	0.990976	0.609272	No
novel_miRNA_21	chr12	97563873	97563893	+	UGUAGGGAUGGAAGCCAUGAA	arm3	None	11	None	AAUUCACUCUAGUGCUUUAUGGCUUUUUAUUCCUAUGUGAUAGUAAUAAAGUCUCAUGUAGGGAUGGAAGCCAUGAAAUACAUUGUGAAAAA	..(((((....(((.((((((((((((.((((((((((((.............)))))))))))))))))))))))).)))...)))))...	0.98951	0.582781	Yes
novel_miRNA_22	chr13	110237066	110237088	-	AGGACUGCUGGAGGACCACAAAG	arm5	None	12	None	CGGGUCGGGACGGGGAGGACUGCUGGAGGACCACAAAGAAAUGAGCCUACUCCUCUGGGGCCCUGGGCAGACCUCCCAGUUCCUGUUCU	......(((((.((((((.(((((..(((.((....(((...(((....))).)))..)).))).))))).)))))).)))))......	0.985393	0.509934	No
novel_miRNA_23	chr11	63764364	63764383	-	CACCGCCGCCACCCCCAGGA	arm5	None	12	None	CCGCGGGGCCGCGCCCACCGCCGCCACCCCCAGGAGCGCUGGCGGCUGGAGUACCUCAUGGAGUUGGACGGCGGCCGGCGCGGCCUGGUGU	.(((.((((((((((..((((((((((((((((..((....))..))))..........)).)).)).))))))..)))))))))).))).	0.978523	0.456954	No
novel_miRNA_24	chr9	83921024	83921045	+	CGCUCUGAAAGGCCGGGUCCCG	arm5	None	10	None	GACGAACACAGGGUGCGCUCUGAAAGGCCGGGUCCCGCGUUCCGGUCGAUCGGUGUUCCCCGGGACCCGCUCCUCAGGGCUGACCCAACUUCCUCC	((.(((....((((..(((((((..(((.((((((((....(((......))).......)))))))))))..)))))))..))))...))).)).	0.975324	0.430464	No
novel_miRNA_25	chrM	16000	16023	-	CAGAGAAUAGUUUAAAUUAGAAUC	arm5	None	134	None	UUCCCCAUGAAAGAACAGAGAAUAGUUUAAAUUAGAAUCUUAGCUUUGGGUGCUAAUGGUGGAGUUAAAGACUUUUUCUCUGAUUUGUCCUUGGAAA	....(((.((.(((.(((((((.(((((.((((...((((((((.......))))).)))..))))..)))))..))))))).))).))..)))...	0.956862	0.304636	Yes
novel_miRNA_26	chr11	112697449	112697472	-	UCUGGCCAUGUCUCAACUUUGUGC	arm5	None	28	None	CAGCUGGGUUUGGGCUCUGGCCAUGUCUCAACUUUGUGCUAGGAGUAAAACAUGGAGCAAGUGGAGACUAGCACAAGUGGACAAGGCCAGCCCCAGCCCUUUGU	.....(((((.(((((..((((.(((((..((((.(((((((........(((.......)))....)))))))))))))))).))))))))).))))).....	0.924878	0.241722	Yes
novel_miRNA_27	chr1	184218728	184218744	-	UUCCUUGGGUUUGUUUU	arm5	None	75	None	CCCUGGUGAUUUUAUUUCCUUGGGUUUGUUUUUGGUUGUUAUUGCUAAGUAUGAGAAAGACAGCAAUGCCCUGCUUGGAGAGAGGAUCAUUC	....(((((((((.(((((..(((((((((.((..((.((((........)))).)).)).))))).)))).....))))).))))))))).	0.904915	0.205298	No
novel_miRNA_28	chr2	55982984	55983004	-	AUCAGUUCCUAAUGCAUUGCC	arm3	None	15	None	GUUUUUGAUGUCGCAGAUACUGCAUCAGGAACUGAUUGGAUAAGAAUCAGUCACCAUCAGUUCCUAAUGCAUUGCCUUCAGCAUCUAAACA	((((..(((((...((.((.(((((.((((((((((..(((........)))...)))))))))).))))).)).))...))))).)))).	0.846129	0.0662252	Yes
novel_miRNA_29	chr14	101039888	101039908	+	UAUGUCUGCGGACCACCCACC	arm3	None	11	None	ACUCCAGGGUAAGUGGAAAGUCGGUGGACCUCAGAACAUGUGCUGAAUUCGUGCCAUAUGUCUGCGGACCACCCACCCGCCUUGAGGAGACC	.(((((((((..((((.......((((.((.((((.(((((((.........)).))))))))).)).))))))))..)))))..))))...	0.996207	0.748344	No
novel_miRNA_30	chr2	151368379	151368400	-	CUUUCUAUGCUCCUGUUCUGCU	arm5	None	39	None	AAGAUGCUCCCCAGCCUUUCUAUGCUCCUGUUCUGCUUUGAUGAAAUAAAGCAGAACAGGAGCAUAGAAAGGCUGGGGAGCAACAA	....((((((((((((((((((((((((((((((((((((......))))))))))))))))))))))))))))))))))))....	0.963473	0.354305	Yes
novel_miRNA_31	chr2	151368345	151368366	+	CUUUCUAUGCUCCUGUUCUGCU	arm5	None	39	None	UUGUUGCUCCCCAGCCUUUCUAUGCUCCUGUUCUGCUUUAUUUCAUCAAAGCAGAACAGGAGCAUAGAAAGGCUGGGGAGCAUCUU	....(((((((((((((((((((((((((((((((((((........)))))))))))))))))))))))))))))))))))....	0.96234	0.34106	Yes
novel_miRNA_32	chrM	11949	11969	-	CUGUGACUAGUAUGUUGAGUC	arm5	None	19	None	AGAGGGAGUAUAGGGCUGUGACUAGUAUGUUGAGUCCUGUAAGUAGGAGAGUGAUAUUUGAUCAGGAGAACGUGGUUACUAGCACAGAGAGUUCUCCCAGUA	...(((((.......(((((.((((((((((...(((((((((((.........))))))..))))).)))))....))))))))))......)))))....	0.956583	0.301325	Yes
novel_miRNA_33	chrM	3428	3443	-	AGUAGCCCGUAGGGGC	arm5	None	22	None	UCAGCGAAGGGUUGUAGUAGCCCGUAGGGGCCUACAACGUUGGGGCCUUUGCGUAGUUGUAUAUAGCCUAGAAUUUU	........((((((((.((((.(((((((((((.((....)))))))))))))..))))..))))))))........	0.917286	0.225166	No
novel_miRNA_34	chr1	172138878	172138894	-	AGAGUUGUCAUGUGUCU	arm5	None	32	None	AGGGCCUGGCUGGACAGAGUUGUCAUGUGUCUGCCUGUCUACACUUGCUGUGCAGAACAUCCGCUCACCUGUACAGCAGGCACAGACAGGCAGUCACAUGAC	..((((((......))).)))((((((((.((((((((((...((((((((((((.............))))))))))))...)))))))))).))))))))	0.910105	0.215232	No
novel_miRNA_35	chr1	117854812	117854832	-	UCUUGUAGCAGGUAUUUUCCC	arm3	None	12	None	CUAGGUUCGUGACCAGGGGAAAUAUCUGCUACCAGAUUAGAGAUUAAGGAAAUCUUGUAGCAGGUAUUUUCCCUGGUAGGGGUUCAAA	...((.((...(((((((((((((((((((((.(((((............))))).)))))))))))))))))))))...)).))...	0.996668	0.771523	Yes
novel_miRNA_36	chr19	3201502	3201522	+	UUGCCUCUCCCGUCCCUGUAG	arm3	None	12	None	UGUGGGCGGAGGUCAUGGGGUGCGGGAGCCGGGCGGGGGUGACUGUGGCCUUGCCUCUCCCGUCCCUGUAGUGGCUGUCGCUGGGC	....(((((.((((((((((.(((((((..((((((((.((....)).)))))))))))))))))))...)))))).)))))....	1	0.956954	No
novel_miRNA_37	chr3	44114268	44114289	+	AGAACGGCUACUUCACAACACC	arm3	None	14	None	UGUGGUGGGGCAGCUGGUGUUGUGAAUCAGGCCGUUGCCAAUCAGAGAACGGCUACUUCACAACACCAGGGCCACACCACAC	(((((((.(((..(((((((((((((...(((((((...........)))))))..))))))))))))).))).))))))).	0.997237	0.784768	No
novel_miRNA_38	chr8	143927336	143927360	-	CGGCUCUGACCACACCAUCACCCAG	arm3	None	17	None	CAGGAGCAGGUGGGCUUGGGUCGGUGGGGACGGGGCGGCUGGGCGUGCCCUGCGGCCACGGCUCUGACCACACCAUCACCCAGGCCCUGCUGGAGGAG	......(((..((((((((((.((((.((.((((((...(((.(((.....))).)))..)))))).)).))))...))))))))))..)))......	0.99657	0.764901	No
novel_miRNA_39	chr3	159282702	159282721	-	UACUGAGUCCUUUGUUCUCU	arm5	None	11	None	UUCCUGAGCACCAUUUACUGAGUCCUUUGUUCUCUGCUACGAACUACUACAAACUAGUAGAGAACAAAGGACUCAGUAAAUGGUGCUCAGGUA	..(((((((((((((((((((((((((((((((((((((...............)))))))))))))))))))))))))))))))))))))..	0.961539	0.327815	Yes
novel_miRNA_40	chr19	5240139	5240160	-	CCUCCCCGGCGCUCUCUGACGC	arm3	None	37	None	CGACCAUGGCCGGGAGGUGAGGCAGCGCGGGGACGGGCUGGCCUGCCCUGGGCUCCUCCCCGGCGCUCUCUGACGCUGCCCGCCUUGUCUC	.(((...(((.((.((((.(((.((((((((((.((...(((((.....)))))))))))).))))).))).)).)).)).)))..)))..	0.959618	0.31457	Yes
novel_miRNA_41	chr4	1735540	1735561	+	AGCCCAGGAUGAAACUCUGACA	arm3	None	149	None	CCUUCUGCAGCACCUCCUCUAAGUGGUGUCCUGUGGCAGGGCUCUAGGGCUCUCUACCUGGUGCCUAGCCCAGGAUGAAACUCUGACACGCUGUGCUGCUGGG	(((...(((((((....((..(((..(((((((.(((.((((.(((((........))))).)))).))))))))))..)))..))......))))))).)))	0.896458	0.175497	No
novel_miRNA_42	chr13	75779131	75779152	+	UAAUCCUCAAGCCUGUACAACC	arm5	None	10	None	AAGUGCAUGCAUCAUUAAUCCUCAAGCCUGUACAACCAGGACAGAGCAUGUGGAAAGGUGUGCAGGCUUGAGGAUUAGGUGAUGCAUGCACU	.(((((((((((((((((((((((((((((((((.((...(((.....))).....))))))))))))))))))))).))))))))))))))	0.874873	0.125828	Yes
novel_miRNA_43	chr17	20475667	20475690	-	UCACUGGGAGGCAUCUGGAGCUGA	arm3	None	47	None	GUUUGCAGACUGGAAUUGGCUGCAGGCCACCAAGUUGCAGGUUCUGACAGCUCCACUGUCACUGGGAGGCAUCUGGAGCUGAUUCCAAGCUGCUACG	((..((((..(((((((((((.((((((.((.(((.((((...............)))).))).)).)))..))).)))))))))))..)))).)).	0.999989	0.824503	Yes
novel_miRNA_44	chr17	18468628	18468651	+	UCACUGGGAGGCAUCUGGAGCUGA	arm3	None	47	None	GUUUGCAGACUGGAAUUGGCUGCAGGCCACCAAGUUGCAGGUUCUGACAGCUCCACUGUCACUGGGAGGCAUCUGGAGCUGAUUCCAAGCUGCUACG	((..((((..(((((((((((.((((((.((.(((.((((...............)))).))).)).)))..))).)))))))))))..)))).)).	0.999989	0.827815	Yes
novel_miRNA_45	chr11	12321514	12321535	+	CAGGAAGAGACGCAGCAGCUUG	arm5	None	15	None	UCUAAGAGACUAAGGCAGGAAGAGACGCAGCAGCUUGUCUUUGAUUCUGCCAAGCUUCUGCAUCUUUUCUUCCCUAGCCCUUAGCGUCUUUC	...((((..((((((((((((((((.((((.((((((.............)))))).)))).))))))))).....)).)))))..))))..	0.984921	0.503311	Yes
novel_miRNA_46	chr22_KI270733v1_random	124854	124875	+	CCCCGCGCGUGCGUCCCGGCUG	arm3	None	10	None	AGGGCCGGUCGGCCGCCCCGGGUGCCGCGCGGUGCCGCCGGCGGCGGUGAGGCCCCGCGCGUGCGUCCCGGCUGCGGUCGGCCGCGCUC	.(((((((((((((((.(((((((((((((((.(((((((....))))..))).))))))).))).)))))..))))))))))).))))	0.978979	0.460265	No
novel_miRNA_47	chr4	138307212	138307232	-	UGUGCCCUGAGACUGCUAAGU	arm5	None	26	None	AUGUAUACCGUGUUGUGUGCCCUGAGACUGCUAAGUAUUUGUAUUCCCAAUGCCUAGCAGUCUCAGGACACACAACAGGGUGUACCU	..(((((((.(((((((((.(((((((((((((.((((.((......)))))).))))))))))))).))))))))).)))))))..	0.99563	0.728477	No
novel_miRNA_48	chr3	37183273	37183294	+	UCCUUUAACAAAUUACUGUAGC	arm3	None	11	None	UGAACCAAUUACCUUGCUACAGUAAUUUGUUAAAGGAUAGAGAGUUACCUUCCCAUCCUUUAACAAAUUACUGUAGCAAGGAAAACUCUUGU	...........(((((((((((((((((((((((((((.(((......)))...)))))))))))))))))))))))))))...........	0.967699	0.377483	Yes
novel_miRNA_49	chr5	94569518	94569535	-	GUUCUUGUAGUUGAAAUA	arm5	None	42	None	GUUGGGGUCAUUAGUGUUCUUGUAGUUGAAAUACAACGAUGGUUUUUCAUAUCAUUGGUCGUGGUUGUAGUCCGUGCGAGAAUAAUGACAUAUGCUUU	((....(((((...((((((((((...((..((((((.((((....(((......))))))).)))))).))..)))))))))))))))....))...	0.834535	0.0430464	Yes
novel_miRNA_50	chr7	151002174	151002195	+	CAGGACAUCUGUCUUCCCACCC	arm3	None	11	None	CUGCCAGGGAGGCCAGAGUGAGGAGGGCAGGGCCUCCGGGGGCCACAGCACCCAGGACAUCUGUCUUCCCACCCACAGGUCCUGUGUAU	.(((((((...(((...(((.((((((((((...(((.(((((....)).))).)))..))))))))))))).....))))))).))).	0.999994	0.84106	Yes
novel_miRNA_51	chr10	97875825	97875844	-	UCUGGCUGCUAUGGCCCCCU	arm3	AGGUGCCAUUCUGAGGGCCAGGAG	140	30	AACCCUACUCUGGGAAGGUGCCAUUCUGAGGGCCAGGAGUUUGAUUAUGUGUCACUCUGGCUGCUAUGGCCCCCUCCCAGGGUCUGGGU	.((((.(((((((((.((.(((((......((((((.(((..(((.....))))))))))))...))))).)).)))))))))..))))	0.997137	0.781457	Yes
novel_miRNA_52	chr22	17707436	17707457	+	UAGUUUUAUAUUUUUGAGCCCU	arm3	None	24	None	CAUUUUGCGACUUCGAGGCCUCAGAAAUAUAAAACUAGCUGGUUGAUCCCGGCUAGUUUUAUAUUUUUGAGCCCUCAAAGUUACAAAAUG	(((((((.(((((.((((.(((((((((((((((((((((((......))))))))))))))))))))))).)))).))))).)))))))	0.995754	0.741722	Yes
novel_miRNA_53	chr9	127740165	127740188	-	ACAGUGAUGACAGCCUGGCUGAGC	arm5	None	235	None	AGACUCCCAGCAUGGACAGUGAUGACAGCCUGGCUGAGCUCUGUGCAAGCUACUUUCCCUGAGCUCACUGUUCCUGCUGGCAGCUG	((.((.((((((.(((((((((...(((..(((((..((.....)).)))))......)))...))))))))).)))))).)))).	0.994097	0.675497	No
novel_miRNA_54	chr4	55674064	55674084	-	UGCUGUGAUGAGCUCUGAGCC	arm5	None	45	None	CUGGGCAAGUCCUGGUGCUGUGAUGAGCUCUGAGCCAGUGGACUUGAGGGGCAUGUGACUCAAUGAGGCAUCAGCUUGGAUGGCC	...(((..(((((((((((((.(((.((((((((((...)).)))..))))).))).)).......)))))))....)))).)))	0.973505	0.403974	No
novel_miRNA_55	chr17	4717867	4717887	+	CUGCCCCUACUCUGAUCCCAG	arm3	None	13	None	CAGGCCCCGUGCGGGGGAGGAGUAGGGUUGGGGUGUGUGAGGAAUGACCCCUCCUGCCCCUACUCUGAUCCCAGGAACUCUGUGCGGCU	......((((((((((..(((.((((((.((((((...((((.......)))).)))))).)))))).)))......))))))))))..	0.962167	0.334437	No
novel_miRNA_56	chr7	107966628	107966650	-	UCCAUAUGAUGUAAUGUCUGAUG	arm3	None	40	None	CUUUGGUGGUUCAUGUUUUGGAUAUUUGUUGUCUCAGUAAACAUCUGGGGAGGAAAGAAUUUUCUUUUGUCCAUAUGAUGUAAUGUCUGAUGCCUGAAUUUCUGAAA	.(((((.((((((.((.(((((((((..............(((((...(((.((((((....)))))).)))....)))))))))))))).)).)))))).))))).	0.961033	0.321192	No
novel_miRNA_57	chr5	106553489	106553506	+	UGGUCGUGGUUGUAGUC	arm3	GUUCUUGUAGUUGAAAUAC	232	26	GUUGGGUUCAUUAGUGUUCUUGUAGUUGAAAUACAACGAUGGUUUUUCAUAUCACUGGUCGUGGUUGUAGUCCAUGCGAGAAUAAUGACAUAUGCGUU	((.....((((...((((((((((...((..((((((.((((....(((......))))))).)))))).))..)))))))))))))).....))...	0.909675	0.211921	No
novel_miRNA_58	chr7	94176807	94176826	-	ACUCCAUUUUCCAUAGGACU	arm3	None	38	None	AUGACAGGCAAAAUAAGUCCUAUGGAAAAUGGAGUCAACAAUUUUUACAGUUGCAAUCAGUAUUGUUGACUCCAUUUUCCAUAGGACUUUUUUUGCCUGUCAU	(((((((((((((.((((((((((((((((((((((((((((...................)))))))))))))))))))))))))))).)))))))))))))	0.908473	0.208609	Yes
novel_miRNA_59	chr17	31550147	31550166	+	AGACCCGAGGUAGGGCUUUG	arm5	None	604	None	CCCCGUCCGUGCCUGAGACCCGAGGUAGGGCUUUGGCUGUGGGGAAGUCGGGUUUUCUCCACGUACGCCGUCCCUUCUACGUGGCAUUUUUUCCAUUUUCGGAUU	....(((((.....(((((((((((.((((...((((((((((((((......))))))))))...)))).))))))).)).)).....))))......))))).	0.885783	0.142384	No
novel_miRNA_60	chrX	7187376	7187396	+	AUCCUAGCUUGCCUGAGACUG	arm5	None	30	None	UAGGAUAAAUGACUCAUCCUAGCUUGCCUGAGACUGUCCCAGUUUGAAAACUGGACCUCAUCAGUCCUAGACACACUGGGAUGUGGUUCACCCUAUG	((((......((((((((((((..((.(((.(((((..((((((....)))))).......))))).))).))..)))))))).))))...))))..	0.869016	0.119205	Yes
novel_miRNA_61	chr7	94176860	94176879	+	ACUCCAUUUUCCAUAGGACU	arm3	None	48	None	AUGACAGGCAAAAAAAGUCCUAUGGAAAAUGGAGUCAACAAUACUGAUUGCAACUGUAAAAAUUGUUGACUCCAUUUUCCAUAGGACUUAUUUUGCCUGUCAU	(((((((((((((.((((((((((((((((((((((((((((.....((((....))))..)))))))))))))))))))))))))))).)))))))))))))	0.839	0.0463576	Yes
novel_miRNA_62	chr6	151390208	151390229	-	UCGGCCUCUGUGGCGCCGCCCU	arm3	None	11	None	GGGGCGGGUGGGACGAGGUGGCUGUUGCGGCGCGCUCAGGCGGGCGGGGGACGCGUCGGCCUCUGUGGCGCCGCCCUUGUCGCCUGCUCGCU	.((((((((..(((((((........(((((((((..((((.((((.......)))).))))..)).))))))))))))))))))))))...	0.996421	0.758278	No
novel_miRNA_63	chr10	4631060	4631080	-	CAAAGGGUGAGAAUACCAGCC	arm5	None	15	None	UCAGGAGCAGAUGCUCAAAGGGUGAGAAUACCAGCCAUUCAUAUCAUGAGCUGUGGCUGGUGUUCCCACCCUUUGAGCAUCUGCUCCGGC	...(((((((((((((((((((((.(((((((((((((((((...))))...))))))))))))).)))))))))))))))))))))...	0.996372	0.751656	Yes
novel_miRNA_64	chrX	15492087	15492107	-	UCUGUCAGCCUCAUUGGUAGC	arm5	None	11	None	ACAAACCUGCCCCCAUCUGUCAGCCUCAUUGGUAGCAACUACCUCAUGGGUGCUACCAGUGAGGCUGACAGAUGAGUGGCACUGGGG	.....((((((..((((((((((((((((((((((((.(((.....))).))))))))))))))))))))))))...))))..))..	0.990156	0.592715	Yes
novel_miRNA_65	chr3	52523404	52523426	+	AACAGGCCUUGCUCUGCUCACAG	arm3	None	11	None	UGGUAACCCCCAAGGGUGUGGGCAGAGCAGAGCCUGCAUUGGCCAUCUCCAUCUGGCCCAGGCCAACAGGCCUUGCUCUGCUCACAGACGCUGAGUGGCCCA	.(((.((((....))))(((((((((((((.(((((..((((((....((....))....))))))))))).)))))))))))))...(((...))))))..	0.983704	0.496689	Yes
novel_miRNA_66	chr14	95533807	95533828	-	UUGCUCUGCUCUCCCUUGUACU	arm3	None	27	None	ACAAAGCAGUGUGGGAGUGCAGAGGAGACAAAGCAAGCCUCAUCAGGCCCAUUGCUUGCUCUGCUCUCCCUUGUACUUACCAGUGCUUGACA	...(((((.((...((((((((.(((((((.(((((((...............))))))).)).))))).))))))))..)).)))))....	0.96108	0.324503	Yes
novel_miRNA_67	chr1	231264849	231264869	+	UCAUGUUGCUCUGCUGUUGCC	arm3	None	15	None	UGGUCUGUUGUCAGGCUCAGCAGCAUGGCUGACUAAAGACAUUGACAUCAUGACAUUGUCAUGUUGCUCUGCUGUUGCCCCUGGCUCUAGCUGG	.((.(((..((((((..((((((((.(((.(((....((((.((.((...)).)).))))..)))))).))))))))..))))))..)))))..	0.882164	0.139073	Yes
novel_miRNA_68	chr10	1056642	1056662	-	ACCCCUUCGGCUGCUGGGCCA	arm3	None	11	None	GUCACGCCCCGGCUUCCGCCCCGCAGCCCCGAGGGGUCUGGGCGCGCUGAAGACCCCUUCGGCUGCUGGGCCAACGCCCCCACCCUUG	..........(((....((((.((((((..(((((((((.((....))..))))))))).)))))).))))....)))..........	0.856023	0.0761589	Yes
novel_miRNA_69	chr9	136671486	136671507	+	GCCCUGGCCUGGAUCCAUGCUG	arm5	CUGGACACUGACCAGGACCCC	136	8467	CUGACUGCCGAGGGGGCCCUGGCCUGGAUCCAUGCUGGGCAGAAGCAGCUGGACACUGACCAGGACCCCCCAGGGCCGGAG	(((...(((..(((((.(((((......((((.((((........))))))))......)))))..)))))..))))))..	0.843858	0.0596026	No
novel_miRNA_70	chr8	58849908	58849928	-	AUGGCCAAUGAGUACCUGAAC	arm3	None	15	None	AGGUUAUUCCAAUGGCUCCAGGUACUCAUUGGCUGUUAGAUUACACCUAAUGGCCAAUGAGUACCUGAACCCAAAUGUGAACACU	.(((..(((((.(((...(((((((((((((((((((((.......)))))))))))))))))))))...)))..)).))).)))	1	0.97351	No
novel_miRNA_71	chr13	80270459	80270478	+	UGCAUCCAGAACUAGAACUU	arm3	None	22	None	UGAGACCAGACAAGUAAGUUCUAGUUCUGGUUGCAUACCUACUGUAUGGCAUGCAUAUAUGGUAUGCAUCCAGAACUAGAACUUACUUUGCAUACCUAC	...........(((((((((((((((((((.((((((((...((((((.....)))))).)))))))).)))))))))))))))))))...........	0.999999	0.927152	Yes
novel_miRNA_72	chr3	190182779	190182800	+	GAAUUAUAACUCGGUGCUCUGU	arm3	None	170	None	UUGCCCGGAGACAAGAAAGAGCACUGAGUUAUAAUGCCAAAGUGACCAGCAUCGUGACUUUGGAAUUAUAACUCGGUGCUCUGUCUUGUCUCCGGCACA	.((((.((((((((((.((((((((((((((((((.(((((((.((.......)).))))))).)))))))))))))))))).))))))))))))))..	0.999999	0.923841	Yes
novel_miRNA_73	chr3	48569653	48569672	-	UCUGAUUCCUGCCUGCCCCC	arm3	None	20	None	UGAGUGUGGGCAUGGGGAGGGCAGGGCAGGGGCCAGGGUGCUCCCGACUCCUCUGAUUCCUGCCUGCCCCCUCAGGGAGACUCAGC	(((((.......(((((.(((((((.((((((.(((((............))))).)))))))))))))))))).....)))))..	0.963275	0.350993	No
novel_miRNA_74	chr2	74539316	74539337	-	CAGUUCAAUGGUGUUCAGCAGA	arm3	None	16	None	GAUUUCCCAUUACUGUUGCUGAAUCCAGAGAGCAGCAUGAGUUCCUGAAAUGCAGUUCAAUGGUGUUCAGCAGACGGUGGAUGCGGAAA	..(((((((((((((((((((((((((..((((.((((...........)))).))))..))).)))))))).))))).)))).)))))	0.999994	0.844371	Yes
novel_miRNA_75	chr2	179860847	179860866	+	CCACGACCUAAUCCUAACUC	arm5	None	10	None	AUGCUCCUGUGGCUUCCACGACCUAAUCCUAACUCCAGGGACUCGCAGGAGUUAGGAUUAGGUCGUGGAAGCCACAGGCGCCU	..((.(((((((((((((((((((((((((((((((...........))))))))))))))))))))))))))))))).))..	0.989276	0.576159	No
novel_miRNA_76	chr2	179860880	179860899	-	CCACGACCUAAUCCUAACUC	arm5	None	10	None	AGGCGCCUGUGGCUUCCACGACCUAAUCCUAACUCCUGCGAGUCCCUGGAGUUAGGAUUAGGUCGUGGAAGCCACAGGAGCAU	..((.(((((((((((((((((((((((((((((((...........))))))))))))))))))))))))))))))).))..	0.989001	0.569536	No
novel_miRNA_77	chr12	6329623	6329645	-	CUCACCGGCCCGCGUCCCCGCAG	arm3	None	27	None	ACCACGAGAGGCGGAGGGCGCGGGAUGCGGGGCGGGGCCUGGGGUUGCCGCCCGAGGCUCACCGGCCCGCGUCCCCGCAGCUGAUGACCCCGCGA	..........((((.(((((.((((((((((.((((((((.((((....)))).)))))..))).))))))))))))).........))))))..	0.987061	0.536424	No
novel_miRNA_78	chr1	247194460	247194481	-	AUAUGUAUGCUUGUGUGUGGAG	arm3	None	11	None	AUAUAUAUACACACACACACACACACACACAUAUACUAUAUAUACAUAUAUAUGUAUGCUUGUGUGUGGAGUGUGUGUAUAUAAAA	...(((((((((((((...((((((((..((((((.((((((....))))))))))))..))))))))..)))))))))))))...	1	0.976821	Yes
novel_miRNA_79	chr17	63446458	63446479	-	CGCCCACGUGCGGGCCCGGAGC	arm5	None	11	None	ACGGUGGCCGCGGUUCGCCCACGUGCGGGCCCGGAGCUGGCAGGGCCCGGUCCCGAGCGUGGCCGCAACCGCGGGGACCU	..(((..((((((((((.((((((.((((.((((.(((.....))))))).)))).)))))).)).))))))))..))).	0.973281	0.397351	No
novel_miRNA_80	chrX	15492049	15492069	-	UACCAGUGAGGCUGACAGAUG	arm3	None	12	None	ACACAAACCUGCCCCCAUCUGUCAGCCUCAUUGGUAGCAACUACCUCAUGGGUGCUACCAGUGAGGCUGACAGAUGAGUGGCACUGGGGAA	.......((((((..((((((((((((((((((((((((.(((.....))).))))))))))))))))))))))))...))))..))....	0.959616	0.311258	Yes
novel_miRNA_81	chr2	227599051	227599073	+	UAGCUGUGGCAGCUGCACCACCU	arm5	None	11	None	UGGUGGCUGUGGUGGUAGCUGUGGCAGCUGCACCACCUGCAGGUGCUACCGGGUGGGCUGCUGCUCCAGCUGCUGCCCCUGCUGCCG	.((((((...(((((((((((.((((((.((.((((((...(((...))))))))))).)))))).)))))))))))...)))))).	0.999998	0.890728	Yes
novel_miRNA_82	chr19	10817431	10817454	-	GUGUACAGUAGUCUGCACAUUGGU	arm3	None	11	None	AGCCGGCCCCGCCAACCCAGUGUUCAGACUACCUGUUCAGGAGGCUCUCAAUGUGUACAGUAGUCUGCACAUUGGUUAGGCUGGGCUUGGG	..(((((((.(((...(((((((.((((((((.(((.((.(((...)))..))...))))))))))).)))))))...))).)))).))).	0.988478	0.559603	No
novel_miRNA_83	chr6	33201718	33201739	+	UACUUGACCUUGACUCUCCCUC	arm3	None	18	None	UGUGAGUCUCCAGGGGAUGGGAGAGAGAAGGGCUGGUUCUGGAUUGUUGGGAAACUCCACAGUACUUGACCUUGACUCUCCCUCACCAGGCACUGGGGG	.......((((((((((.(((((((..((((...(((.(((....(((....)))....))).)))...))))..))))))))).)).....)))))).	0.964025	0.360927	No
novel_miRNA_84	chrM	9263	9283	-	AGGAGGGCUGAGAGGGCCCCU	arm5	None	11	None	AGGCCGGAGGUCAUUAGGAGGGCUGAGAGGGCCCCUGUUAGGGGUCAUGGGCUGGGUUUUACUAUAUGAUAGGCAUGU	..(((....((((((((..(((((.((..(((((((...))))))).....)).)))))..))).))))).)))....	0.844076	0.0629139	No
novel_miRNA_85	chr13	78182892	78182913	-	UUAGUGACUCAGAAUAUUCUCA	arm3	None	10	None	GAAAAUAUUAAAAAAUGAGAACAUUCUGAGUCACUAACUCAGAUUCUAACAAUCCGAGUUAGUGACUCAGAAUAUUCUCAUUUUAUAAGAUUUUC	((((((.(((.((((((((((.((((((((((((((((((.((((.....)))).)))))))))))))))))).)))))))))).))).))))))	0.8167	0.0198675	Yes
novel_miRNA_86	chr15	56365285	56365306	-	CUCGGCCUUUGCUCGCAGCACU	arm3	None	15	None	CCCACUCUCAGGUUCUGUGCUGCGAGCGGCGCGAGCCUCUGGCAGCGGGCUCGGCCUUUGCUCGCAGCACUCGGCGCUGUCCCAGG	.((.....((((((..((((((((((((((.(((((((........))))))))))...)))))))))))..))).))).....))	0.995727	0.738411	Yes
novel_miRNA_87	chr7	41699237	41699256	+	UUGGCAGAGAGCUCUUAGUA	arm3	None	16	None	UGAGUUCAGCGUAGUAUCUGAGAGUACUUUGUCAAGGUUGCGUUCCUUGGCAGAGAGCUCUUAGUAACUUUAGAAAGAACA	...((((.....(((..((((((((.(((((((((((.......))))))))))).))))))))..))).......)))).	0.992769	0.642384	Yes
novel_miRNA_88	chr4	188555526	188555546	+	AACUGUGCACCUGCCCGUGGA	arm5	None	12	None	CGCUGACGGUUGAGUAACUGUGCACCUGCCCGUGGAACUGUGGAGAGAGCCGGCGGAUACGCAGGUGCAGCAGAGCAGGACGGACGGAGG	..(((...(((..((..((((((((((((((((((..((......))..)).))))....))))))))).))).))..)))...)))...	0.986276	0.523179	No
novel_miRNA_89	chr12	28127376	28127397	-	AAGAAGAUAAGGAUGGUUGACU	arm5	None	89	None	AGGGGGUAGCUAAUUAAGAAGAUAAGGAUGGUUGACUGACUCAACCAUCCUUACCUUCUUAGGUUUCAGGGGGUU	....((.((((...(((((((.(((((((((((((.....))))))))))))).)))))))))))))........	0.981761	0.483444	No
novel_miRNA_90	chr22	46377744	46377765	-	UGAAGCUGACCCGCCUCUGCCC	arm3	None	22	None	GUCAGCCCUCAGGCGGGGCUGGAGGAGGGCAGCGGCCUCUUGUGCAAUAUGCAGGUGAAGCUGACCCGCCUCUGCCCCUGUCUCAUGGGCAA	....((((..(((((((((.(((((.(((((((.....(((((.......)))))....)))).))).)))))))))).))))...))))..	0.981744	0.480132	Yes
novel_miRNA_91	chr3	37183234	37183255	-	AUCCUUUAACAAAUUACUGUAG	arm3	None	15	None	CAAGAGUUUUCCUUGCUACAGUAAUUUGUUAAAGGAUGGGAAGGUAACUCUCUAUCCUUUAACAAAUUACUGUAGCAAGGUAAUUGGUUC	....((((..((((((((((((((((((((((((((((((.((....)).)))))))))))))))))))))))))))))).)))).....	0.843552	0.0529801	Yes
novel_miRNA_92	chr10	67764585	67764603	+	GAAGCGGGUGCUCUUAUUU	arm5	None	815	None	ACCCUGCUCGCUGCGGAAGCGGGUGCUCUUAUUUUUUCUAUUUUUUUAAAUAAACACCUUCAAAUGAAAACUUUUACUC	...((((.....))))....(((((...((((((.............)))))).)))))....................	0.813981	0.013245	No
novel_miRNA_93	chr1	221813954	221813974	-	AGAAUCUGUUGGUAAAGCCUC	arm3	None	138	None	UUCAAACAGAUAAGAGAGGCUCUACCAACAGAUGCACUGUGCUACCUGUGUUUCCAGAAUCUGUUGGUAAAGCCUCUCUUAUCUGGGACCU	......(((((((((((((((.(((((((((((((((..........)))).......))))))))))).)))))))))))))))......	1	0.990066	Yes
novel_miRNA_94	chr1	80659265	80659285	+	UAAAAAUAACCUGAAUUUAAA	arm3	None	21	None	UAUGUCUAGCCUCAGUUUAAAUGCAGGUUAUUUUUAAACUAUAGUAAAUAACAAUUUAAAAAUAACCUGAAUUUAAACUGAGACAAGACUCA	...((((...((((((((((((.(((((((((((((((................))))))))))))))).))))))))))))...))))...	0.999997	0.870861	Yes
novel_miRNA_95	chr2	42092547	42092566	-	CCAGGGCAAAUGUUUGUACU	arm3	None	19	None	AUCAGCAGCGGCCGGAGUACAAACAUUUGCCCUGGUUCCUGUGCAACUUCCUGAGACUCAAAGAACCAGGGCAAAUGUUUGUACUUUGGCCACUGCUGUU	..((((((.(((((((((((((((((((((((((((((...((...(((...)))...))..))))))))))))))))))))))))))))).))))))..	0.999997	0.86755	No
novel_miRNA_96	chr17	48122185	48122205	-	CCCCUGGGCUGUUACUGUUCC	arm3	None	17	None	GCUUUAUAACCAGAAGAGACAGUAACAGCCCGGGACAGCCUUUCCCAAAAUAAAGGCCCCUGGGCUGUUACUGUUCCCUCUGGCUGUGGCCA	(((..(((.(((((...(((((((((((((((((...((((((........)))))).)))))))))))))))))...))))).))))))..	0.996402	0.754967	Yes
novel_miRNA_97	chr4	13909956	13909975	-	UAUGUAAACUGAGAGAACCU	arm5	None	11	None	GGCAUUCUGAGUGUUUAUGUAAACUGAGAGAACCUCAGUGUUACCCACUUGUAACUGAGGUUCUCUUGGUUUACAUAAGCACUCAGAAUUCC	((.((((((((((((((((((((((((((((((((((((..(((......))))))))))))))))))))))))))))))))))))))).))	0.994126	0.678808	Yes
novel_miRNA_98	chr17	1468125	1468146	-	UUCAGCCUGGCCUCUGUCCCCA	arm3	None	10	None	CUACUGCCUGAGAGCUGAAGGCAGGUCAGGGCAGGGGCGGAGCCUUGGGAGCCUCUCCCCAGCCCCUUCAGCCUGGCCUCUGUCCCCAGUAUGCGGUGCCUGU	.....(((((...((((..(((((((((((..((((((........(((((...)))))..))))))....)))))))..))))..))))...))).))....	0.987613	0.539735	No
novel_miRNA_99	chr5	55170546	55170567	-	CGGCUAACAUGCAACUGCUGUC	arm3	None	32	None	ACCUGUGUGUGAUGAGCUGGCAGUGUAUUGUUAGCUGGUUGAAUAUGUGAAUGGCAUCGGCUAACAUGCAACUGCUGUCUUAUUGCAUAUACAA	...(((((((((((((.(((((((((((.((((((((((....(((....)))..)))))))))))))).))))))).)))))))))))))...	0.889028	0.152318	No
novel_miRNA_100	chr5	168165901	168165914	+	ACCUGGCAUAAGCA	arm3	None	58	None	CAGUUAAUUCAGAGUUGCUUAUGUCAGGUGAGAGGGGUAGACACCAAUUCUCUCUCACCUGGCAUAAGCAAUUCACAAUUAACUG	(((((((((..((((((((((((((((((((((((((...........))))))))))))))))))))))))))..)))))))))	0.859461	0.0827815	Yes
novel_miRNA_101	chr12	47737688	47737704	-	GACUACUCUCCUCCACC	arm3	None	33	None	GAUGUGAUAUGGCUCCUUGGAGGGGAAAGGUUGGGUUCCACAAAGGGGCAUCAGUGCCUCCCUGACUACUCUCCUCCACCAGGCUCGGAGCAGUC	...........(((((.(((((((((..(((((((.........((((((....)))))))))))))..)))))))))........)))))....	0.939948	0.254967	No
novel_miRNA_102	chr19	12703646	12703668	-	UCAAGUGAUGGAGAGCAAUACCC	arm5	UAUUCGUACUGUCUGAUG	18	246	ACCCCAGCCCCGGCCUCAAGUGAUGGAGAGCAAUACCCGGGGAUGACUGUGACCACAUUGGGAUGUAUUCGUACUGUCUGAUGGGGCCUGCUGGACUAG	...(((((...(((((((...(((((...(((((((((.((..((........))..)).))..))))).)).)))))...))))))).))))).....	0.898588	0.188742	No
novel_miRNA_103	chr8	106270223	106270243	+	UGGGCUGCGUCAGGCUGAGCC	arm5	None	21	None	CAGCGGGGCUAGAGCUGGGCUGCGUCAGGCUGAGCCCAUUCACCUCGCGGCCACAGGAGCUCAGCGCCGG	...(((.(((.(((((((((((((..(((.((((....)))))))))))))).))...))))))).))).	0.980126	0.47351	No
novel_miRNA_104	chr18	73370581	73370601	-	AUCUCAAAGAAGGCCGGGUAA	arm3	None	25	None	CUUUCUGCAAUUAAUUUCCCAGGUGUUCUUUGAGCUUCUUGUAUUUAGAUGGCUAGAUCUCAAAGAAGGCCGGGUAAAUUUUUGUCAGUUAU	....((((((..((((((((.(((.(((((((((..(((.((.........)).))).))))))))).)))))).))))).))).)))....	0.961573	0.331126	Yes
novel_miRNA_105	chr19	1253360	1253382	-	UCAGAACCGACCGCCUCCCAGCU	arm3	None	10	None	UGGCCGGGAUGGGGGGGGGGGUGGCGGAGGUUUCUGAGAAGUGACAUAGGCUGGGAUGACUCAGAACCGACCGCCUCCCAGCUCUCCCUCCCGGCUCU	.((((((((.(((((((.(((.(((((.((((.(((((..((..((.....))..))..)))))))))..))))).)))..)))))))))))))))..	0.954308	0.291391	Yes
novel_miRNA_106	chr4	130349723	130349739	-	UCCUGGUGCCCCCUCCA	arm5	None	976	None	CUGGCCUCUCCCCACUCCUGGUGCCCCCUCCAAUUUCUGAGCAAAGUUGAGGCCGAGCCUAGGCACUGUUGCAAACUGGAUGGGUGUGCACACACUUGGGGC	.........(((((....(((((((((.((((.(((...((((..(((.((((...)))).)))..))))..))).)))).))).)))).))....))))).	0.87373	0.122517	No
novel_miRNA_107	chr1	168270584	168270601	+	AUCCUGCUGACUACGCCA	arm5	None	2080	None	CUCACUCACCUUGGGAUCCUGCUGACUACGCCAAUUGUCAGGUUCCAGCCCGAGCUGAGGUCCAAGCGGAGUUGGUGGAUUGGUGGUGGGUAGCU	...(((((((....(((((.(((((((.(((......((((.(((......))))))).......))).))))))))))))...)))))))....	0.859387	0.0794702	No
novel_miRNA_108	chr1	21844300	21844322	-	CUGACCUCUCCCCUGUGCCCCAG	arm3	None	13	None	GCCCCAGGGGAAGGGCUGAGGGCAUCAGGGUGGCAUCUCAGCUCACUGACCUCUCCCCUGUGCCCCAGCCCCAGGUGGAGCCC	((.(((......((((((.(((((.(((((.((....((((....))))...)).))))))))))))))))....))).))..	0.999997	0.887417	No
novel_miRNA_109	chr18	58257374	58257394	-	AUCCCACAAGCGACACUACUC	arm3	None	24	None	CAUCUGUUAGUAUCUUAGCAGUGUCACUUGUGGGAUAGUAAUGUCACUAUCCCACAAGCGACACUACUCUCGUUCAGUAUUACU	.......(((((.((.(((((((((.(((((((((((((......))))))))))))).))))))......))).)))))))..	0.994778	0.701987	No
novel_miRNA_110	chr1	204996365	204996386	+	UUAGCUCCCUCUUCCCAUGUUC	arm3	None	19	None	UCCUCUGUCUGCUGUGGGCUGGGAAGGUGGUGCUGCUGAGUGCGGGUUAUUCCAUUAGCUCCCUCUUCCCAUGUUCUCAUGUGAAUAGAAA	...(((((.(((((.((((((((((((.((.((((..(((((.....)))))...)))).)).)))))))).)))).)).))).)))))..	0.994558	0.695364	Yes
novel_miRNA_111	chr9	35995990	35996008	+	UCUUUUCCUUUAUGUAGAU	arm5	None	30	None	UUUUACGUAAUUAAUUCUUUUCCUUUAUGUAGAUACCCAGUAGUGGUAUCUACAUAAAGGAAAAGAAUUAAUUAUGUAAUG	..(((((((((((((((((((((((((((((((((((.......)))))))))))))))))))))))))))))))))))..	0.990397	0.602649	Yes
novel_miRNA_112	chr9	99039137	99039157	+	CCCCAUUUUAGAACUCUGGAA	arm5	None	12	None	UUCUAGUCUUUAUAGCCCCAUUUUAGAACUCUGGAAAUUAUCUGUGUGUUAAUUUCCAGAUCUCUAAAAUGGGAUUAUAAUGUAUAUAA	.........((((((.(((((((((((..(((((((((((.........)))))))))))..))))))))))).)))))).........	0.988063	0.55298	No
novel_miRNA_113	chr16	67957816	67957836	-	CACCCAGCUGAGCCGCUCACC	arm3	None	21	None	UGUGUGAGUGUCCUGGCGUGGGAGGGUUGGGCUGGGCAUGGGCCACGGCUGCCCCCACAGAGCCCACCCAGCUGAGCCGCUCACCCAGGCCCUCCUUCCC	.....(((...(((((.(((((..((((.(((((((..(((((.....(((......))).)))))))))))).)))).))))))))))..)))......	0.985291	0.506623	Yes
novel_miRNA_114	chr1	203175167	203175188	-	CACCCACCUGCCCUUUCUUGCU	arm5	None	36	None	GUAGGCUCCUCAACCCACCCACCUGCCCUUUCUUGCUCCACCAGCAGGAGAGCAAGAAAGGGUAGGUGGGUGGGUUGAGGGGCUCCC	...(((((((((((((((((((((((((((((((((((..((....)).)))))))))))))))))))))))))))))))))))...	0.974416	0.42053	Yes
novel_miRNA_115	chr19	55401767	55401787	-	UGUGACCCUGAGCCUCUUCCC	arm3	None	10	None	AGGCCACCCUCUUGUGGAGGCCUGGGGGUCCCUGUAGGUUGCCCGACCCACUGUGACCCUGAGCCUCUUCCCACAGACCAUCAAGUG	(((....))).(((((((((.((.((((((...((.((((....)))).))...)))))).)))))....))))))...........	0.93102	0.251656	No
novel_miRNA_116	chr2	178728398	178728417	-	UUGCUGUUUGCAUUGGACAG	arm3	UAUGUCCUUUGUAAACAAAUAGC	14	35	UUCCCUUAUUUAUAGUAUGUCCUUUGUAAACAAAUAGCAAGAGAUUAAUGGAUGUGUUUUGCUGUUUGCAUUGGACAGAUCAAAAUAUUCCUCC	......(((((......(((((..((((((((....((((((.((........)).))))))))))))))..))))).....))))).......	0.925879	0.245033	No
novel_miRNA_117	chr6	170290907	170290928	-	AGAUCCUCUGCGCGCACCCGCG	arm5	None	14	None	GCGCCGGCGAGAGCCAGAUCCUCUGCGCGCACCCGCGGAGACCCGACCCGGCCGAGGGCAGAGCGCAGGGGAACCCGGGCAGCCGCGGCG	.(((((.((...(((...((((((((((...(((.(((....(((...)))))).)))....)))))))))).....)))...)))))))	0.92298	0.235099	No
novel_miRNA_118	chr20	62564054	62564075	+	UUCGGACCUCCGUCCUGACACU	arm3	None	30	None	UGAAGGUGACAUUGGUGUGGGGGACGCGGGAGCCAGGCAAGAGUGAUGUCACGUUCGGACCUCCGUCCUGACACUCCAUCCUCACAGUUC	.....((((...(((.(((.((((((.(((..((.(((....(((....)))))).))..)))))))))..))).)))...)))).....	0.896841	0.178808	No
novel_miRNA_119	chr1	248874320	248874341	+	GUAAGCCGUUUUAAAAACUGUU	arm3	None	1045	None	CCUGGUGGUCUAGUGGUUAGGAUUCGGCGCUCUCACCGCCGCGGCCCGGGUUCGAUUCCCGGUCAGGAAAGUAAGCCGUUUUAAAAACUGUUGCCGCAGGGCUAACC	((((.((((.((((..((((((..((((...((.....((..((((.(((.......))))))).))..))...))))))))))..))))..)))))))).......	0.826435	0.0364238	No
novel_miRNA_120	chr14	22978220	22978240	+	GGGAUCCAACAGCUGCUCUGU	arm3	None	17	None	AGGGAAGCAAGAGAGGCAGAGCAGCUGCGGACCUCCAGACACUUGGUGGGGAUCCAACAGCUGCUCUGUGAGCAAAUGAAGAGG	...............((((((((((((.(((.(((((.........))))).)))..))))))))))))...............	0.817591	0.0264901	No
novel_miRNA_121	chr5	136075571	136075591	+	CAAAGGCAAAACUCUGUUUCC	arm3	None	12	None	AGACAGCCACUCAGGGCAAGCAGAGUGCAAGUGUCUUAGAGGUCUCUUCUUUGCUCAAAGGCAAAACUCUGUUUCCCCAGGGGGCCCAGUC	.(((.(((.(((.(((.(((((((((.....((((((.(((............))).))))))..))))))))).))).))))))...)))	0.999999	0.937086	Yes
novel_miRNA_122	chr16	3172171	3172192	+	UCGGGGACCGAGCCUGAAGCCU	arm5	None	11	None	UAUAGAGCUAGAAAAUCGGGGACCGAGCCUGAAGCCUCAACUACCAGUCGCGUUGCUCCGCUUCAGGUCGGUCCAGGUCUGUGCCUCAGCUAC	.....((((.((....((((((((((.((((((((..((((..........))))....)))))))))))))))....)))....))))))..	0.994483	0.692053	No
novel_miRNA_123	chrUn_GL000220v1	108004	108024	+	GCCCCGCGCGUGUGUCCCGGC	arm3	GCCCCGCGCGUGUGUCCCGGC	14	14	GGGCCGGUCGGCCGCCCCGGGUGCCGCGCGGUGCCGCCGGCGGCGGUGAGGCCCCGCGCGUGUGUCCCGGCCGCGGUCGGCCGCGC	..(((((((((((((.(((((((((((((((.(((((((....))))..))).))))))).))).)))))..))))))))))).))	0.97454	0.423841	No
novel_miRNA_124	chr21	8435802	8435822	+	GCCCCGCGCGUGUGUCCCGGC	arm3	None	14	None	GGGCCGGUCGGCCGCCCCGGGUGCCGCGCGGUGCCGCCGGCGGCGGUGAGGCCCCGCGCGUGUGUCCCGGCCGCGGUCGGCCGCGC	..(((((((((((((.(((((((((((((((.(((((((....))))..))).))))))).))).)))))..))))))))))).))	0.97454	0.427152	No
novel_miRNA_125	chr13	98208572	98208592	+	UGCCUGUCUUAGAACCCCUAU	arm3	None	10	None	AUGUCAUCUGGUAACACUGGGGUUCUGAGACAGACAGUGUUAGCUCCAGAAGCAUUGCCUGUCUUAGAACCCCUAUGUUACCAGACGACAU	(((((.((((((((((..(((((((((((((((.(((((((.........))))))).)))))))))))))))..)))))))))).)))))	0.999997	0.874172	No
novel_miRNA_126	chr19	5978305	5978328	+	CAUCUCCCGCCUCCUUUUCCCGCC	arm5	None	11	None	CACCUGCGCACGAGCCAUCUCCCGCCUCCUUUUCCCGCCGACUGAGAGGGCGGGGAAAGGGCCGGGAAGGGCGCAUGCGCAGUGG	(((.((((((...(((...(((((..(((((((((((((.........))))))))))))).)))))..)))...))))))))).	0.994895	0.708609	Yes
novel_miRNA_127	chr1	243850506	243850527	+	UCCUCCCGGGCUGCGCCUCGCU	arm3	None	16	None	GCGGCGGCUCUGGGCCCCGGGGCGCGCCCGGCGCGGGGAGGGGUUCUGCGGCCUCCUCCCGGGCUGCGCCUCGCUGAGGGGACCCCCCGC	...((((....((((((((((((((((((((...(((((((..........))))))))))))).))))))).....)))).))).))))	0.993656	0.668874	No
novel_miRNA_128	chr9	93566817	93566838	-	CGGGGCACUCGGGUCUUUGCUG	arm3	None	11	None	GGCUCGGCUCGGGCCUUGCUGGGACUCGGGCUCCCAGGGUCUGCUCGGUCUCUCUCGGGGCACUCGGGUCUUUGCUGGGCCCGGCGCCGGCC	(((.((((((((((((.((.((((((((((((((.((((.((....)).))))...)))))..))))))))).)).)))))))).)))))))	0.992647	0.639073	No
novel_miRNA_129	chr7	136869482	136869505	+	CUCUCCCUUCAUAUCCCCCCAAGC	arm5	None	18	None	CUGGCACCAGGGGGUCUCUCCCUUCAUAUCCCCCCAAGCCGGAGGCUCAGGGGUCGGGGCUUGGGGGAAUUGGAGGGAGGUCCUCCCCACGUGCAG	...((((..(((((..((((((((((....((((((((((...((((....))))..))))))))))...))))))))))...)))))..))))..	0.990502	0.60596	Yes
novel_miRNA_130	chr2	100014137	100014157	+	UCCAAGCAAACUGCAUUUCCC	arm3	None	10	None	GCCUGAUGAAAUCUGAUGAAAUGCAGUUUGCUUGGAGCACUCGCUCCAAGCAAACUGCAUUUCCCAUGGAGGAGACUUUU	.(((.(((.........(((((((((((((((((((((....))))))))))))))))))))).)))..)))........	0.986062	0.516556	No
novel_miRNA_131	chr10	119442295	119442315	+	UGAGCUCUCUGCACUCCCAGG	arm3	None	15	None	GCCUUAGCCAGGGGGAGGGGGAGCACAGGGGCCCCAGAUGUGAUGACUGCUCUGAGCUCUCUGCACUCCCAGGCCCCCAGCCCCACCU	......((..(((((...(((((..(((((((..((((.(((.....))))))).)).)))))..)))))...))))).)).......	0.945267	0.264901	No
novel_miRNA_132	chr19	14081734	14081754	+	CGAGGCCGGGCUGCACUGCGA	arm3	None	10	None	AGCCGGACUCGGUGCAGACAGGUCAGCUCGGCCUGGCCCUUUGGAAGGCGAGGCCGGGCUGCACUGCGAGAACGAGUGAGCCCC	.((...(((((.......(((..(((((((((((.(((........))).)))))))))))..)))......)))))..))...	0.843833	0.0562914	Yes
novel_miRNA_133	chr9	128244746	128244769	-	UGUACAGUAGUCUGCACAUUGGUU	arm3	None	15	None	ACCUCCACUCCGUCUACCCAGUGUUUAGACUAUCUGUUCAGGACUCCCAAAUUGUACAGUAGUCUGCACAUUGGUUAGGCUGGGCUGGGUU	...(((((((.(((((.(((((((.(((((((.((((.(((..........))).))))))))))).))))))).))))).))).))))..	1	0.963576	No
novel_miRNA_134	chr1	172144555	172144578	-	UGUACAGUAGUCUGCACAUUGGUU	arm3	None	15	None	GAUCCUGCUCCGUCGCCCCAGUGUUCAGACUACCUGUUCAGGACAAUGCCGUUGUACAGUAGUCUGCACAUUGGUUAGACUGGGCAAGGGA	...(((((((.(((...(((((((.((((((((.(((.((((......))..)).))))))))))).)))))))...))).)))).)))..	0.999993	0.834437	No
novel_miRNA_135	chr2	182049493	182049513	-	AAGGCUGCAAACUGGGACACU	arm3	None	13	None	UGUAAUAAGUUGAAUAGUAUCCCAGUUUGCAGCCAAGGGAUUAUAUUCAGCCAAGGCUGCAAACUGGGACACUAUUCAAAACCUUAGU	.....(((((((((((((.(((((((((((((((..((............))..))))))))))))))).)))))))))...))))..	0.997299	0.788079	Yes
novel_miRNA_136	chr3	184325753	184325771	+	GAACUGAGGAUCUGAGGAA	arm3	UUCCUCUGAUGACUUCCUGUUA	16	13	CCGGGAGGUUAUACUUUCCUCUGAUGACUUCCUGUUAGUGCCACGUGUCUGGGCCACUGAGACACCAUGAUGGAACUGAGGAUCUGAGGAAGGGAGGCUGGGGGUG	((....((((...((((((((.((.....((((..((((.(((.((((((.((...)).)))))).....))).)))))))))).))))))))..))))..))...	0.849344	0.0728477	No
novel_miRNA_137	chr18	37567233	37567254	+	CCGCGGGUUUCGUUUUCGGCAC	arm3	CCGCCGGACCGAGACUCGCG	29	21	UCGCUAUCUGGGUUGCCGCCGGACCGAGACUCGCGCGGCGUGCGCUGCCCCCGCGGGUUUCGUUUUCGGCACCUACAGCUCCCGAGGUGCGAG	((((.((((.((..((.((((((.(((((((((((.((((.....))))..)))))))))))..)))))).......))..)).)))))))).	1	0.993377	Yes
novel_miRNA_138	chr17	38586003	38586024	-	UAGUCCAGGCAGACUCUCCUGA	arm5	None	27	None	CUCUGUCUUCCCUCCUAGUCCAGGCAGACUCUCCUGAAGUGGAGCCUGACAUUCAGGGGGUGGGGCUGGGCUGGCAGGGAGUGGGGAU	((((...((((((.(((((((((....((((.((((((((........)).))))))))))....))))))))).)))))).))))..	1	0.996689	Yes
novel_miRNA_139	chr14	100874551	100874572	-	AGAAAGGCAUCAUAUAGGAGCU	arm5	ACUCCUGUAUGAAGCCGUUCCC	34	21	GGUUGAAGGGGAUGAAGAAAGGCAUCAUAUAGGAGCUGGAUAACUGUGCAUCAACUCCUGUAUGAAGCCGUUCCCACCCCCCAACUACU	(((((..((((.((..(((.(((.(((((((((((...(((........)))..))))))))))).))).))).)))))).)))))...	1	0.960265	Yes
novel_miRNA_140	chr9	128580867	128580887	+	UCGGAGGCAUUGGGGCUGACC	arm5	CCAUGUCUCCUAUGCCCCCAAG	97	16	GCUGUUCUGUCUGCCUCGGAGGCAUUGGGGCUGACCUCAUCUCCCUGACCAUGUCUCCUAUGCCCCCAAGCUGACCGUCCUUUCCGAGGAGAGAGCGGCGCU	(((((((..(((.((((((((((.((((((..(((....((.....))....)))........)))))))))..........)))))))))))))))))...	1	0.986755	No
novel_miRNA_141	chr12	86745115	86745136	-	UUUCCUCUCUGCCCCAUAGGGU	arm5	None	706	None	ACAGGUGGUACACCCUUUCCUCUCUGCCCCAUAGGGUGUAGCUCUAACUACCCUCUAGGGAAGAGAAGGUUGGGUGAACAGCCUUAC	..((((.((.(((((...(((((((..(((.(((((.((((......)))).)))))))).)))).)))..))))).)).))))...	1	0.983444	Yes
novel_miRNA_142	chr1	113968419	113968439	+	UUCCAUGUGAACUUUUCCUAC	arm3	None	24	None	AUUGGAAAGCAGUCUGGGGAAAAGAUACACAAUUUGGAAGGCCAAGGACUGAAUCAUCUUUCCAUGUGAACUUUUCCUACAGGUCCUCUCUAGAU	..((((.((...((((((((((((...((((...(((((((.....((.....))..)))))))))))..)))))))).))))..)).))))...	1	0.970199	No
novel_miRNA_143	chr1	75614977	75614998	+	UGCUCCCCGCGCGCCGGCUCUG	arm3	None	31	None	AAGCUGCGACCUCUGCGAGUCCGCGCUGCGGGAGCGGGUGGCUUGCACCUGCUCCCCGCGCGCCGGCUCUGCGACCCCUAGGCAAG	..(((......((.(((((((.((((.(((((((((((((.....)))))))).))))))))).))))).))))......)))...	1	0.966887	Yes
novel_miRNA_144	chr19	54148127	54148147	+	UCUGCUCUCUCCCACCCGCAG	arm3	None	33	None	GGACAAAGAUGGAGCCUGAGGUGGGGGUGGUGAGGGAGACCAGCUGGCCCACUGGGUCCUGACCCUCUGCUCUCUCCCACCCGCAGUCUCCAGCCAAAAAC	.........(((((.(((.((((((((.((((((((....(((..(((((...)))))))).))))).)))..))))))))..))).))))).........	1	0.943709	No
novel_miRNA_145	chr10	1049290	1049311	+	UCAGACGUCUCGAGGCUCGCGU	arm3	None	26	None	GCUUUCGAUCCUGCCGUGCGAGCCCGAGGCGCUGCGAACGGUGCCUAACGUCAGACGUCUCGAGGCUCGCGUUCCAUGGAGGAAGCC	((((((..(((((...((((((((((((((((((...(((........)))))).))))))).))))))))...)).))))))))).	0.999999	0.933775	No
novel_miRNA_146	chr9	14706022	14706042	-	AAAUUAUGAUGUGGUUAUGAU	arm3	None	14	None	ACUUACAAUGGGGAUAUCGUAACCCUGUCAUAAAUUCAGAAUACAGAUGCUCCUGAAAUUAUGAUGUGGUUAUGAUGUGCCCAUUGUUUCA	....((((((((.(((((((((((.((((((((.(((((.............))))).)))))))).))))))))))).))))))))....	0.999999	0.930464	No
novel_miRNA_147	chr10	103602413	103602433	+	UGCUUGGACGCGCCUCUCGAU	arm3	None	82	None	GGAGGUUUGGAGGGGAUGGGGGGCGUGGCCUUCUUGCUCUGGUUGACGGUGUUCAGUGCUUGGACGCGCCUCUCGAUCUUCUCCAGGCUGUC	...((((((((((((((((((((((((.((.....((.((((..........)))).))..)).)))))))))).))))))))))))))...	0.999999	0.917219	Yes
novel_miRNA_148	chr19	48478253	48478274	+	UCUGUCCACCUUGCUUCUUCAG	arm3	None	163	None	CUGGACUCCUGGGGCUGAGGGAGGUGGGGUGGGGUGAGGACUUGGAAGUCUGAGUUCUGUCCACCUUGCUUCUUCAGGACAAGGAGCCCCGA	..((.(((((....((((((.((((((((((((...(((((((((....))))))))).))))))))))))))))))....)))))))....	0.999998	0.913907	Yes
novel_miRNA_149	chr7	50560989	50561009	-	GUACUGCUCUUUGUCCUCAUG	arm3	None	44	None	CUGUGGAGAGGAGAGAGAGAGGACAGAGAGCAAGUCACUCCCGGCUGCCUGUGAGUACUGCUCUUUGUCCUCAUGGCUCACGCGUCCAGC	...((((.....(((...((((((((((((((.((.((((.(((....))).))))))))))))))))))))....))).....))))..	0.999998	0.910596	No
novel_miRNA_150	chr7	129774928	129774951	+	UUAUGGCCCUUCGGUAAUUCACUG	arm5	None	53	None	CUGUCUCUGCUCUGUUUAUGGCCCUUCGGUAAUUCACUGACUGAGACUGUUCACAGUGAAUUCUACCAGUGCCAUACACAGAACAGGAGUCA	.((.((((..(((((.((((((.((..((((((((((((..((((....))))))))))))..)))))).)))))).)))))...)))).))	0.999998	0.903974	Yes
novel_miRNA_151	chr8	124687575	124687597	-	UUGAGCUCUCUGCGUGUGCCAGU	arm3	None	21	None	CUCUGGUGGAGUCCAUUUGGUUCACCAGAAGGGCUUGAGGGCAGACAAAAGACCUUGAGCUCUCUGCGUGUGCCAGUCAUCCUGUGUUUCCU	.......((((..((((((((.(((((((.((((((((((............)))))))))))))).))).))))).......))).)))).	0.999997	0.884106	No
novel_miRNA_152	chr4	113106832	113106852	+	UUCCUGUAACUGGGCCAGUUU	arm5	None	101	None	UACUCUUUUAUUUUAUUCCUGUAACUGGGCCAGUUUCUGCCCUUAACUAAAACUGGAUCAAUUAUAGGAGUGAAAUAAAGGUCCA	....((((((((((((((((((((.((..(((((((.............)))))))..)).))))))))))))))))))))....	0.999997	0.880795	No
novel_miRNA_153	chr7	102503245	102503267	-	CAAUCUUCCUCCACCCCCACCAG	arm3	CAAUCUUCCUCCACCCCCACCAG	24	24	CGCUGUGGUUACAUAAUGGUGGUGACAAGUGGGGGAGGGGGGGCUCAGGGACAAGUCGAUGAUCCAAUCUUCCUCCACCCCCACCAGGGAUCUGGCCCCAAA	...((.(((((.((..((((((......(((((((((((..((.(((..((....))..))).))..)))))))))))..))))))...)).))))).))..	0.999997	0.877483	No
novel_miRNA_154	chr11	16790916	16790938	-	AUCACCUGGGACUCUGCCCACAG	arm3	None	169	None	GGGCUGCCACUCUACAUGUGGGGAGAGGUAAAGGGGUGUGACACUGGCAGGUCACAUCACCUGGGACUCUGCCCACAGGUGGAGCUGCGGUCG	.((((((..((((((.((((((.((((....(((((((((((........)))))))).)))....)))).)))))).))))))..)))))).	0.999995	0.857616	Yes
novel_miRNA_155	chr22	23394398	23394419	-	UCAGACAGGGCUCCCCGCACCG	arm3	None	43	None	CGAGGGUCCAGGCUGAGGGCGGGGAUCCCUGGCUUUGGGAAACCCUCCUCAGACAGGGCUCCCCGCACCGCAGCCCUGGCCCCUU	.(((((.((((((((.(((((((((.(((((..(((((((.....))).))))))))).))))))).)).))).))))).)))))	0.999995	0.854305	Yes
novel_miRNA_156	chr10	101902637	101902656	-	AAAGAGCUGUGGUAGAAAGU	arm5	None	29	None	GGCCCUGUUGCAGACAAAGAGCUGUGGUAGAAAGUAAGGUUGCAAAUCACUUUCUACCACAGCUCUUUGUUUGCUCUUGUUCU	.........((((((((((((((((((((((((((..((((...)))))))))))))))))))))))))))))).........	0.999995	0.850993	No
novel_miRNA_157	chr22	39628712	39628734	+	UUGGCGCCGGCAAUGGCAGGAGC	arm3	None	10	None	AGCUGGCUGUCUGCUGCCUGGCCAGGCCUCUUGGUGCCCACUGUGCUCCUGAUUAGUUGGCGCCGGCAAUGGCAGGAGCAGCAGACGGCCUCUC	....(((((((((((((((.((((.(((....((((((.((((..........)))).)))))))))..)))).)).)))))))))))))....	0.999994	0.847682	Yes
novel_miRNA_158	chr2	124133697	124133717	+	AGAUCUGUGAUUAUGUCAGGG	arm5	None	22	None	CUCUGCAGUUGGAACAGAUCUGUGAUUAUGUCAGGGAUCAGCUAUCAGACCCCUGACAUGGUGACAGAUCUGUUCUAACUGCAGAC	.((((((((((((((((((((((.((((((((((((.((........)).)))))))))))).)))))))))))))))))))))).	0.999991	0.831126	Yes
novel_miRNA_159	chr15	89320354	89320376	-	UGUAGGCUGAUGUUGAUACUGGA	arm5	None	25	None	UGGCAAACUGGAGCAUGUAGGCUGAUGUUGAUACUGGAGAAAGCAUUACCAGGCCUCCAGGUUACUUAGCCUAGCUCUCCAAUUUGUUUC	.((((((.(((((....((((((((.((.(((.((((((...((........)))))))))))))))))))))...))))).))))))..	0.999987	0.821192	No
novel_miRNA_160	chr7	75024608	75024631	+	CAUCUGCCUCCUCUACCCCUGCAC	arm3	None	32	None	GACCCCUCCAGGGCAGGGCCGGGGUGGGGAAGCAGGUUCCUGGGCUCACGGGCAGGCAUCUGCCUCCUCUACCCCUGCACAGGUCCCCGAAGAGA	.....(((...((..(((((((((((((((.((((((.((((..........)))).)))))).))).)))))))......)))))))...))).	0.999987	0.817881	No
novel_miRNA_161	chr22	20149005	20149026	+	UCAGACAGGGCUCCCCGCACCG	arm3	None	43	None	CGAGUGUCCAGGCUGAGGGCAGGGAUCCCUGGCUUUGGGAAACCCUCCUCAGACAGGGCUCCCCGCACCGCAGCCCUGGCCCCUU	.(((...((((((((.((((.((((.(((((..(((((((.....))).))))))))).)))).)).)).))).)))))...)))	0.999986	0.81457	Yes
novel_miRNA_162	chr11	131695951	131695972	+	GCCGCUCAAAGGACAGGGCUG	arm3	None	10	None	UUCACUCCUGCGCUCUGGACUCUGAUCCUGUCCCAAGAGUGACAGCAGCUGCAGUAUGUGUGCCGCUCAAAGGACAGGGCUGGAGUGCAUGAGAAAA	....(((.((((((((((.......((((((((...(((((...(((((........)).))))))))...)))))))))))))))))).)))....	0.999986	0.811258	No
novel_miRNA_163	chr1	33265641	33265663	+	GGAGGCAAACUUUGAGCGUGUCU	arm5	None	13	None	GGCAGAGGGGCCAUGGGAGGCAAACUUUGAGCGUGUCUCAGGAGCCUAAAACAUGAGAAGCCUCAGUUUCCCUCUCCUAGACCAUCUGCU	((((((.((.....((((((.(((((..(((.((.(((((.............))))).)))))))))).)))))).....)).))))))	0.999984	0.801325	Yes
novel_miRNA_164	chr17	57461179	57461199	+	AGAGUGGACUGCACAGAUCAC	arm3	None	10	None	UGAGCUUGUGCCCAUGGGGUCUGCCGGCUUCUCCCUGCCCUUGACCCGGCCGCAGAGUGGACUGCACAGAUCACAUGGGUGCAGUGUUG	..((((((((((((((.((((((.(((((.(((...(((........)))....))).)).)))..)))))).))))))))))).))).	0.999983	0.798013	No
novel_miRNA_165	chr5	17155932	17155952	-	UCUGAAUAGGUCAAUUCCCCU	arm3	None	25	None	UAAGAGUUUAUAGUAAGAAGAAUUGGCCUACUCAGGUGUCAGCAAAGCCUUCCUCUCUGAAUAGGUCAAUUCCCCUCACUAUAAACUCUUU	.(((((((((((((.((..(((((((((((.(((((.....((...)).......))))).)))))))))))..)).))))))))))))).	0.997305	0.791391	Yes
novel_miRNA_166	chr1	46132488	46132508	+	UCCGGUCGGUCUCGGAACCGA	arm5	None	22	None	GGACUCGGGCUCCUCUCCGGUCGGUCUCGGAACCGAAGCUGCCGCAGCCUCGGGAAUGGGGCCGGCCGGAGAAGUCCAGUCAGCU	.((((.(((((..((((((((((((((((...((((.((((...)))).))))...)))))))))))))))))))))))))....	0.996875	0.774834	Yes
novel_miRNA_167	chr19	19304899	19304920	-	GGUCAGGAUUGUUGCUGGGCCC	arm3	None	15	None	UAUGACCCACUGUCUGCAUGGCCUCAGAAACGCACCUGUUCCUGUAAACAGCAACCAGGUCAGGAUUGUUGCUGGGCCCAUGGCAGGAGGGCGA	.....(((.(((((((...((((.(((.((((..((((..((((...........)))).))))..)))).))))))))).)))))..)))...	0.995873	0.745033	No
novel_miRNA_168	chr11	66371451	66371472	+	GUCGGCUGAUGGGAAUUGUAGU	arm3	None	53	None	CCCCCUCCGGAGCGGACUACAACCCCGAUCACCCCGGUUCCGGCGGCCGAGGGAGUCGGCUGAUGGGAAUUGUAGUUCGAUCCGGUCUUCU	......(((((.((((((((((..((.((((..((((((((..........)))))))).)))).))..)))))))))).)))))......	0.995616	0.725166	No
novel_miRNA_169	chr6	52148951	52148972	+	GCUGGUCAAACGGAACCAAGUC	arm5	None	49	None	AUGCCCCCUGCUCUGGCUGGUCAAACGGAACCAAGUCCGUCUUCCUGAGAGGUUUGGUCCCCUUCAACCAGCUACAGCAGGGCUGGC	..((((((((((.((((((((..((.((.((((((.((.((((...)))))))))))).)).))..)))))))).)))))))..)))	0.995071	0.711921	Yes
novel_miRNA_170	chr7	740643	740664	+	CCGGCCACGCGCCUCUGUCUUG	arm5	None	57	None	GUGGCGCCCAGGACCCCGGCCACGCGCCUCUGUCUUGGGGAUGGCAUCUAGGCGGUGGUAGGUGGCCCAGGACCUGGCCGUGCC	..((((((((((.((..((((((..(((.((((((.(((.......))))))))).)))..))))))..)).)))))..)))))	0.994361	0.688742	No
novel_miRNA_171	chr14	21091145	21091165	-	ACCCUAUCGCACCCACUCUCC	arm3	None	14	None	AGGUCUGUAAAUUGGGCGAAAUUCGGGUGGGUGCGUGCAGUCAUCGUGACCCCGUGACCCUAUCGCACCCACUCUCCCCAGGCGAGCGGCCC	.((.((((...(((((.((.....(((((((((((....((((.((......)))))).....))))))))))))))))))....)))))).	0.994357	0.68543	No
novel_miRNA_172	chr5	171386682	171386702	-	AUACUAACGCAUAAUAUGGAC	arm3	None	125	None	GUUAAAUUAUAACAUGUCCAUAUUAUGGGUUAGUUGUGGACACAUACUAACGCAUAAUAUGGACAUGUUAUAAUUUAAC	(((((((((((((((((((((((((((.((((((.(((....))))))))).)))))))))))))))))))))))))))	0.994202	0.682119	No
novel_miRNA_173	chr12	56480077	56480099	+	UUCCUGUCCUUUUUCCAGAGGGU	arm5	None	16	None	AAGGCUAACAAGGGUUUCCUGUCCUUUUUCCAGAGGGUUUAAUCUUCUGACCCUGGGGCAGGGAUGGGCUUGUCUUGUCAGCCUA	.(((((.((((((....(((((((((.(((((..(((((.........)))))))))).)))))))))....)))))).))))).	0.993001	0.65894	Yes
novel_miRNA_174	chr15	44427218	44427239	-	UUUUCCUCCCGCUCCUAACGGA	arm3	None	11	None	GGGAGUAGGGAGUAAAGCGUUAGGAGUGGAGAGGCGGGGACCCGAAGGACGGUUUUUCCUCCCGCUCCUAACGGAACUGCUUGGGCAGAG	.....((((.(((....((((((((((((.((((.(((((((........)))))))))))))))))))))))..))).)))).......	0.99297	0.655629	Yes
novel_miRNA_175	chr22	33920934	33920953	-	CAGCCCGGAGCCCGGACCCC	arm3	AGUCCGGCGCUCUGGGCACGC	55	33	UGCAGCUGCUGAGCGAGUCCGGCGCUCUGGGCACGCGGAGGCGGCGGGGCCAGCCCGGAGCCCGGACCCCAGCGCCCGCCCCU	.((.((.((((.....((((((.(((((((((..((....))(((...))).)))))))))))))))..))))))..))....	0.992374	0.63245	No
novel_miRNA_176	chr16	67826618	67826639	-	UCCCUGUCACCUCUGGACCUGC	arm5	None	21	None	GUUGGUUGGCCCUCAUCCCUGUCACCUCUGGACCUGCAGAGGACUCUGGAUCUGAAGACCAUGCUGGGCCAGAGUGGCUGGUGAGAUCUGACCUGC	((.((((((..((((((...(((((.(((((.((((((..((..(((........))))).))).))))))))))))).))))))..)))))).))	0.99201	0.629139	No
novel_miRNA_177	chr11	17276523	17276543	-	AGGAGGGACGUGGCGCUCUGA	arm5	None	32	None	GUGGGAGGCUGAGCCAGGAGGGACGUGGCGCUCUGAGAUGCGGGCUCAGGAGGCCGCGCCUCUUCCUUCCCUAGCUUACCCG	..(((((((((....(((((((.((((((..((((((.......))))))..)))))).))).))))....)))))).))).	0.991908	0.622517	No
novel_miRNA_178	chr19	3964373	3964394	-	CUGAGCCUCCUCCCACCCCAG	arm3	None	51	None	AGCGUGAGGGUGAGGUUUGGGGAGCGUGGGGGUGAGGGUGGGGGAGGCCCGUGCUUUCCCUGCUGAGCCUCCUCCCACCCCAGCCGGAAAACAUCAUG	..(((((..((..((((.((((....((((((.(((((((((((((((....)))))))))))....)))))))))))))))))).....)).)))))	0.991784	0.619205	Yes
novel_miRNA_179	chr20	9068708	9068730	+	ACAGCUCGGGCUCUGGAGCCGGG	arm3	None	34	None	GGCGCGCCGCACUGGGCAUGCUCCGUAGCCUGGGCAGGUUGGGGCUGCGAGGCGACAGCUCGGGCUCUGGAGCCGGGAGGCGAGAACGAGGA	....((((...(((.....((((((.(((((((((....((..(((....)))..))))))))))).)))))))))..))))..........	0.991405	0.615894	No
novel_miRNA_180	chr19	55082466	55082487	-	UCGCGAACUCCGGCCCCCCCGA	arm5	None	70	None	GCCGCCGCACACUGCUCGCGAACUCCGGCCCCCCCGACGUGUUCACAAUCUGUCAGGGGAGCAGGAGGGGCAGGCUGUGCCGCC	...((.(((((((((((.....((((.((.((((.((((.(((...))).)))).)))).)).))))))))))..))))).)).	0.990316	0.599338	No
novel_miRNA_181	chr13	78833822	78833842	-	AAACAAUGAACAAAUAUAUAU	arm3	None	10	None	AUAAUAUGAUAAGCAAUAUAUAUUUGUUCAUUGUCUGACAGCAAGAGAGGAAUCUGAAGUGAAACAAUGAACAAAUAUAUAUUAUUCAUGGUUAUGG	(((((((((.....((((((((((((((((((((...((..((.((......))))..))...))))))))))))))))))))..)))).)))))..	0.98859	0.562914	No
novel_miRNA_182	chr7	100897052	100897073	+	UCUAACCGCCGCGCGCCCCGCA	arm3	None	13	None	CGCGCGGCGGUGCGGGGCGCGGCGUGGGGUGGGCGCGUGCGCACACGCUCGCUCUAACCGCCGCGCGCCCCGCAGCGCCCCGCAGCGCC	.(((.((((.(((((((((((((((((((((((((.((....)).)))))))))))..))))..)))))))))).)))).)))......	0.988054	0.549669	No
novel_miRNA_183	chr3	125375496	125375517	+	UGGCCGUGGAAGCUGGACCCGA	arm3	None	20	None	AAGACACAGCGUGGCUUCGAUUCCGGCGCCUGCGUGUCACCAGCCCAGGGUGGCCGUGGAAGCUGGACCCGAGCCGCAGGCCCCCCA	........((((((((.((..((((((..(((((.((((((.......)))))))))))..))))))..))))))))..))......	0.987702	0.546358	No
novel_miRNA_184	chr19	40670021	40670042	-	UCUGUCCUGCCCUGCUUCCCAG	arm3	None	38	None	GGGCCACCGAGGGCGGGGGGUAGAGGGCGGGGCUGCGGCAGGGUCUGGGCCUGUUUGCUGACCUCUGUCCUGCCCUGCUUCCCAGUGCCUGAGAUGGAGC	...(((....(((((..(((.((((((((((((..(((((((((....))))...)))))......)))))))))).)).)))..)))))....)))...	0.987699	0.543046	No
novel_miRNA_185	chr8	64379174	64379193	-	UCAAGGUCCGCUGUGAACAC	arm3	None	16	None	UAGGCUCCGCUCUUGGCAUUCACCGCGUGCCUUAAUUGUAUGACAUUAAAUCAAGGUCCGCUGUGAACACGGAGAGCAGAGCCUC	.((((((.((((((....(((((.(((.(((((.(((...........))).))))).))).)))))....)))))).)))))).	0.986935	0.533113	No
novel_miRNA_186	chr19	43637856	43637876	-	UUUAAAGUUCUAGAACCGUGA	arm3	None	167	None	AGAAUGCUGACAUCUACAGGAUUCUAGAAUCCAGAAGGCUUUAGAAUCUUGACACCUUUAAAGUUCUAGAACCGUGAUGGUGUUAGCAUGCU	...(((((((((((..((((.(((((((((...(((((..((((....))))..)))))...))))))))))).))..)))))))))))...	0.986392	0.52649	No
novel_miRNA_187	chr10	44985755	44985777	+	CCUGGACUUUGGAAUGUCUACUU	arm3	None	34	None	AGGAGCAGGUGUCCCAGGUUAGGCUAUCCAGGGGCCAUUCAAGCCACACUUAGGGUGCCCUGGACUUUGGAAUGUCUACUUUGGAAUUCUGCUGGG	...((((((..(((.((((.((((..(((((((.(((.....(((........)))....))).)))))))..)))))))).)))..))))))...	0.984543	0.5	No
novel_miRNA_188	chr17	45022616	45022636	-	AGCCAGGCUUCUGAACUCUCU	arm5	None	41	None	UGGUCCAGGUUGCAGAGCCAGGCUUCUGAACUCUCUCCUGUGCCCUGAGCCUCUUGUCAGGAGGAGCUGGAGCCUGGGGUUGGGCCUUGGGCUC	.((((((((((.(((..(((((((((....(((.((((((.................)))))))))..)))))))))..))))))).)))))).	0.98332	0.490066	No
novel_miRNA_189	chr9	112486653	112486674	-	UGCUGCCCCGAGGAGGUGUAGA	arm3	None	12	None	CACAGGAAGUGUGUAACGACACCUCCUACGGCACGCACCGAGCUCGCAGUCGUUGCUGCCCCGAGGAGGUGUAGAUCGAGCCUCCUGCCG	..(((((.((.((.....(((((((((..((((.(((.(((........))).)))))))...)))))))))....)).)).)))))...	0.982086	0.486755	No
novel_miRNA_190	chr6	33207892	33207913	-	ACGUCCAGACUCAACUCUCGGC	arm5	None	12	None	GGGCGGCGGCUCGGGACGUCCAGACUCAACUCUCGGCCGGAGCCAUAGACUCGAGAAUUGCGUUUGGACAAUCAGGAGCCGCGGCCC	((((.(((((((..((.((((((((.(((.(((((((....)))........)))).))).))))))))..))..))))))).))))	0.981442	0.476821	No
novel_miRNA_191	chr9	98056552	98056572	-	UCCGCGGCCCUCUCCUGUGCG	arm3	None	51	None	GCGGGGGCGGGGCCUCCCGCGGGAAGGGCGGCGGGGCGGGUCGAGGAAGCUCCGCGGCCCUCUCCUGUGCGAGGCUUGAGGCUUGC	(((((....(((((((.((((((((((((.(((((((...........))))))).))))).))))))).)))))))....)))))	0.979995	0.470199	Yes
novel_miRNA_192	chr3	122973742	122973760	-	CAGAUUCCCAGAGUGGGAC	arm5	None	15	None	ACACUUGGUGGGUUGCAGAUUCCCAGAGUGGGACAGGGAGGCUCCACAUUGCCUGCCCUCCUUGGGAAUCUACAACCCCCCAAGUUU	..((((((.((((((.(((((((((....((((..(((((((........)))).)))))))))))))))).)))))).))))))..	0.978455	0.453642	No
novel_miRNA_193	chr3	49020633	49020654	+	GGACGAAAUCCAAGCGCAGCUG	arm5	None	15	None	AGGCAGGAGAGCAGGGGACGAAAUCCAAGCGCAGCUGGAAUGCUCUGGAGACAACAGCUGCUUUUGGGAUUCCGUUGCCCGCUGUCCAGCCG	.(((.(((.(((.((.((((.((((((((.(((((((.....((....))....))))))).))).))))).)))).)).))).))).))).	0.977995	0.44702	Yes
novel_miRNA_194	chr5	159099140	159099162	-	GGCCGGAGGACCUGGAGCUGUCU	arm3	None	25	None	CGCUCCGCUCUCCGCCGGGGCUCCGCGCUCUCCAGCCGCUCUGCCUUCGUCGCCUGCGGCCGGAGGACCUGGAGCUGUCUGCGAGGAGCCCACGC	......(((((.(((.(((((((((...(((((.(((((...((.......))..))))).)))))...))))))).)).))).)))))......	0.976908	0.440397	No
novel_miRNA_195	chr12	97491909	97491932	+	GUGGACUCUAGCUGCCAAAGGCGC	arm5	None	111	None	CCAUGGGUCAGCUAUGUGGACUCUAGCUGCCAAAGGCGCUUCUCCUUCUGAACAGAGCGCUUUGCUCAGCCAGUGUAGACAUGGCCUGAUAAACA	......(((((((((((..((.((.((((...(((((((((.((.....))...)))))))))...)))).)).))..)))))).))))).....	0.975327	0.433775	No
novel_miRNA_196	chr1	93846843	93846865	+	CCCCUCAGUCCACCAGAGCCCGG	arm5	None	29	None	GCGGGGCGCGUCGCCCCCCUCAGUCCACCAGAGCCCGGAUACCUCAGAAAUUCGGCUCUGGGUCUGUGGGGAGCGAAAUGCAACCC	..(((..(((((((.((((.(((....((((((((.((((.........))))))))))))..))).)))).))))..)))..)))	0.974326	0.417219	No
novel_miRNA_197	chr16	71565062	71565083	+	UAGCACCCAGUCCUGAUACUCU	arm3	None	20	None	UCGCCCAGGGUUGGGAUGUUGGUGUCGGCUGGGGGCUGCUGUGAGGCGCUUGGUAGCACCCAGUCCUGAUACUCUCCAGUUACCCGGUAG	..(((..((((..(((....(((((((((((((.(((((((((...)))..)))))).))))).)).)))))).)))....)))))))..	0.974105	0.413907	No
novel_miRNA_198	chr14	95157719	95157738	+	CCUUGGCGUUGGGCCGCAGU	arm3	None	37	None	GGAGACAGCGGGCGCGCGCGCGGAGGCCGGAGAGGCGUUUGCGGCCCAGCGCCUGGACUGGACCUUGGCGUUGGGCCGCAGUUGCCCGGAGUUUUUG	((((((..((((((.(((((((((.(((.....))).)))))(((((((((((.((......))..))))))))))))).))))))))..)))))).	0.973392	0.400662	No
novel_miRNA_199	chr17	2595975	2595995	+	UUCACAGCGUCUUUCUCUUGC	arm3	None	20	None	AGAAGACUGGGUGGAGUAAGGGAGCAGAAGCUGUGAAAUGCUGUAUUGCCCUUUCACAGCGUCUUUCUCUUGCUUAUGUUUUGUAAGG	..(((((......(((((((((((.(((.(((((((((.((......))..))))))))).))))))))))))))..)))))......	0.972694	0.39404	Yes
novel_miRNA_200	chr8	17353631	17353652	-	AUUCUCUCUGAAUUUUGUCAGG	arm5	None	10	None	CUCUGAACUUCUCAUAUUCUCUCUGAAUUUUGUCAGGUGGUUUUCCAAACCAGACAAAAUCCUGAGAGGCAUACUGAGGUGUUUGAA	.((.((((.((((((((((((((...((((((((.(((((....))..))).))))))))...)))))).))).))))).)))))).	0.971637	0.390728	Yes
novel_miRNA_201	chr12	105107566	105107588	-	CAGCGGGCGUCUUGCGACCCGGC	arm3	None	11	None	GAAAGCGAGUCCUCCGCCGUGGCCGAAGGCGGCCGCCAUGGCGCCGGCAGUGCCAGCGGGCGUCUUGCGACCCGGCUCGGGCUUCGCCACC	....((((((((...((((.((.((((((((.((((..((((((.....)))))))))).)))))).)).))))))..)))).))))....	0.969335	0.384106	No
novel_miRNA_202	chr5	102141428	102141448	-	UUUGCUUUGUAAUGUGGACUG	arm3	None	29	None	UGAUGUUUUCUAUGCUGGUCUACAUCCCAGAGCAAACAUGUUACCAUAACAUGUCUUUUUGCUUUGUAAUGUGGACUGGCAUAGGAAAUGACC	....(((((((((((((((((((((..((((((((((((((((...))))))))....))))))))..)))))))))))))))))))))....	0.967803	0.380795	Yes
novel_miRNA_203	chr2	112568724	112568745	+	CCUUGGACAUCUGCUCUUCCAG	arm3	None	17	None	ACUGAACUCUGAGAAAUGGUAAGAGUAAAUGUGUAACCAGUUGCAGUUAUUUUGUGCCUUGGACAUCUGCUCUUCCAGAUCUUCAUGAAUGUC	.......(((((((..(((.(((((((.((((....((((..(((.........))).)))))))).))))))))))..)).))).)).....	0.967459	0.374172	No
novel_miRNA_204	chr17	17836469	17836488	+	UGUCCCGGCCCGGAGCCGCC	arm3	None	14	None	GAGAGUCACCGGUCGGGCGGCACCCGGCCUGGGACGCGUAGAGGCGCACGUGUCCCGGCCCGGAGCCGCCAAGGGACCCCGGCCC	....(((...((((.((((((.((.((((.(((((((((........))))))))))))).)).))))))....))))..)))..	0.96683	0.36755	Yes
novel_miRNA_205	chr2	55139990	55140010	-	CUGAAAGCUGUAACCUGGGUG	arm3	None	24	None	CUUUGGUCUUUUCCUCUCCCAGGCACCAGCCCUUUCACCUGAUGUCAGAGCAGCACAGCUGAAAGCUGUAACCUGGGUGAGGUGGAGGGCGACU	..(((.(((((.((((.((((((...((((..(((((.(((.(((.......)))))).)))))))))...)))))).)))).))))).)))..	0.966817	0.364238	Yes
novel_miRNA_206	chr1	8863346	8863368	-	AUCUGGGUUGUUCCUUGGCUUCC	arm3	None	13	None	AGGGGUAAUGGCAUUGGGGGUUAUGGAACCAGAAAAUGGGAUCAUGCCAUCUGGGUUGUUCCUUGGCUUCCAGGUGCAAGCUGGCC	..((.((...(((((((((((((.(((((((((...(((.......))))))))....)))).))))))))).))))....)).))	0.963628	0.357616	No
novel_miRNA_207	chr17	4796557	4796579	+	UUGAGAUUUGAGGGUUGGCAUUC	arm5	None	29	None	UACGGGAUGAGUCUUUUGAGAUUUGAGGGUUGGCAUUCUGGUAUUCUGCGGGGUGCUGAGGCCCCUAUAAGAUUUGAAAAUGGUUCAGCGACG	..((...((((((((((.((((((.(((((((((((((((........)))))))))))...))))...)))))).)))).))))))....))	0.962641	0.347682	No
novel_miRNA_208	chr2	240769211	240769233	-	GCUGACCUCAGCUCUGUUCCCCC	arm3	AGCCAGGGCUGAGGCCAGUGC	11	41	CUGCCCCCAUUGGUCAGCCAGGGCUGAGGCCAGUGCUGGAAGCCUUGUGGAGCUUGUGCUGACCUCAGCUCUGUUCCCCCAGGGAAGCCCU	(((((......)).))).(((((((((((.((((((...((((((...)).)))))))))).)))))))))))(((((...))))).....	0.962538	0.344371	No
novel_miRNA_209	chr22	24187937	24187958	+	CUGCACUCUGUCCCCAUCCCAG	arm3	None	76	None	CUGGGACAGGACCCCCCGGGGUGGCCAGAUGUGUGUAUGCAUGGCAGCUCAGGCCUGUUGUCUGCACUCUGUCCCCAUCCCAGUGGUGUCCUGUGGCU	.....(((((((((...(((((((.((((.(((((...(((.(((.......))))))....)))))))))...)))))))...)).)))))))....	0.960572	0.317881	No
novel_miRNA_210	chr2	240718171	240718191	-	UCACCAGCUGCCUCCCUCUGC	arm3	None	19	None	CCUGGGCCCUGGGGAGCAGGAGGGUGGUGUGCUGACCACGGAGCCUGGCACCUCCUCACCAGCUGCCUCCCUCUGCAGACACCCAACACAU	..((((..(((.((((..((((((((((......)))))..(((.(((..........)))))).))))))))).)))...))))......	0.957869	0.307947	No
novel_miRNA_211	chr5	141505370	141505392	+	UCACCAUCCUACUCUCUCCCCAG	arm3	None	13	None	UACUAGGUUUGGGAGCCCUGGGAGAGGACAGGAGGGGCAUGAGCUGUGCCGGCCUGGGAGUCUGUGCUCACCAUCCUACUCUCUCCCCAGCUCCCAAAAUGGCGA	..(((..(((((((((...((((((((..((((..(((((.....)))))....(((((((....)))).)))))))..))))))))..))))))))).)))...	0.954917	0.294702	No
novel_miRNA_212	chr3	9501495	9501517	-	UACGUGGCCUCGGCAGUUGGAGC	arm5	None	23	None	GGUAGCGGGAGGGGGUACGUGGCCUCGGCAGUUGGAGCUUAGAAGCUGCUCAGCCCGGGCUGGCCUGGCCUCCUCUUCCUCUCUGCUGGA	..(((((((((((((.....((((..(((((((((.(((.((......)).))))).)))).))).))))....))))))).))))))..	0.95221	0.284768	No
novel_miRNA_213	chr12	85765568	85765588	-	ACAGCUUGUCUUUGUAGGAUU	arm3	None	15	None	UGCCUCAAUCAAGGACAUCUUGCAAAAUCAGGCUGUGUAGAGGCUGAUUAACAAUACAGCUUGUCUUUGUAGGAUUUUAUAGGGCAUCAUU	(((((........((.((((((((((..((((((((((...............))))))))))..)))))))))).))...))))).....	0.950166	0.281457	No
novel_miRNA_214	chr20	19212842	19212863	-	CUCGUCGCCGGACGGCCGCAUC	arm5	None	27	None	GCGACGCGCGCGGUCCUCGUCGCCGGACGGCCGCAUCCUCGGGCGGCCGGGCGGCGGCCUCGGCGGGCGGCGGCCG	.....((.(((.(((((((((((((..(((((((........)))))))..)))))))...)).)))).)))))..	0.949242	0.274834	No
novel_miRNA_215	chr20	63178515	63178534	-	UCAAGGUCCGCUGUGAACAC	arm3	None	15	None	GAGGCGCCUCUCUUGGCAUUCACCGCGUGCCUUAAUUGUAUAGACAUUAAAUCAAGGUCCGCUGUGAACACGCAGAGGGGCCCUCA	((((.((((((((..((.(((((.(((.(((((.(((..((....))..))).))))).))).)))))...)))))))))))))).	0.946689	0.271523	No
novel_miRNA_216	chrX	114823466	114823486	+	AACAUCCUGCAUAGUGCUGCC	arm5	None	24	None	UGGGCCGGGAGGUUGAACAUCCUGCAUAGUGCUGCCAGGAAAUCCCUAUUUCAUAUAAGAGGGGGCUGGCUGGUUGCAUAUGUAGGAUGUCCCAUCUCCCAGCCCA	(((((.(((((((...((((((((((((.(((.(((((....(((((.((......)).))))).....))))).)))))))))))))))...))))))).)))))	0.945454	0.268212	No
novel_miRNA_217	chr17	19979440	19979461	+	UUGUUAGAGCAGGUUAAAAGAU	arm3	None	10	None	ACCCGAAAUAGGCAAAUCCCUUAACCUGCUCUAAUAAUAAUAUGGUCUUUUCACUAUAUUGUUAGAGCAGGUUAAAAGAUUUACUUAUUUCAUUU	....((((((((.(((((..((((((((((((((((...(((((((......)))))))))))))))))))))))..))))).))))))))....	0.94388	0.261589	Yes
novel_miRNA_218	chr10	73782301	73782323	+	UCCCCCGGAUCUGCCCCUCCAG	arm3	None	54	None	CAUGAGCAGGGGCGGGUGGGUAGGAGGGCAGGAAGGUGGGUCUUCUUGUGACUGAAGGUCCCCCGGAUCUGCCCCUCCAGAGGCGACUUGCAUCA	..((((((((.((...(((...((.(((((((..((.((((((((........))))).)))))...))))))))))))...))..))))).)))	0.94039	0.258278	No
novel_miRNA_219	chr19	58567358	58567379	-	UGGCAGUGCAUACUGUUGGCUC	arm5	None	54	None	UCCAGAAGUAAGUCAUGGCAGUGCAUACUGUUGGCUCAGAAUUCUGUGCAGACAGAGCCCACAGCAGCAGCCCUGCCCAGCAUCUGCUUCUGA	..((((((((.((...(((((.((...((((.(((((.......(((....)))))))).)))).....)).)))))..))...)))))))).	0.929764	0.248344	No
novel_miRNA_220	chr12	111341717	111341739	+	CUGGCCAGGAACUUUUGGGAUGG	arm5	None	18	None	ACCAUGGAACUCCUGCUGGCCAGGAACUUUUGGGAUGGGGACACCACCUCUCAGCCCUCCCUCUCUUCCUGGCCCCAGCCUACCUGAAACGUC	..((.((.....(((..(((((((((.....((((.(((...............)))))))....))))))))).)))....)))).......	0.924388	0.238411	No
novel_miRNA_221	chrX	74844539	74844560	-	UGAGGCUCGCCAGGGGAGUUGA	arm3	None	248	None	GGACUAGAAAUCUCCUCAGUCUCUCCUCUCUAGCCCCCCUGUAUUAGGUGUUCAUGAGGCUCGCCAGGGGAGUUGAGGAGGUUUACUGCAA	....(((((((((((((((.(((((((....((((..((((...)))).........))))....))))))))))))))))))).)))...	0.919679	0.228477	No
novel_miRNA_222	chr16	2189333	2189355	-	UGACUGCGCCCUUGGCCCCCAGU	arm3	None	140	None	AUGUGGUGAGGCCCGAGCGGGGGCGGGGCAGCGGGGGCGGGGCAGCGCGGCCUGAGGAUGUGCGGACCUGACUGCGCCCUUGGCCCCCAGUCUGAGAUGCUGCUAC	..(((((..(((..((..(((((((((((.((((...((((...(((((.((...)).)))))...)))).)))))))))..))))))..))......))))))))	0.916624	0.221854	No
novel_miRNA_223	chr10	86036212	86036233	-	AGGCGGACUGUCUUAGAGUGGU	arm5	None	15	None	AGUCUGCCCAGCCCAAGGCGGACUGUCUUAGAGUGGUAAUGUCCCUUGUCGUAGCCACCCAGUACCAGUCUGCCCAGGGCUUAGCAGGCU	(((((((..(((((..(((((((((.......(((((.(((........))).))))).......)))))))))..)))))..)))))))	0.904199	0.201987	No
novel_miRNA_224	chr11	123057963	123057984	-	UCAGGGAGAAAGAAGGGUUAUU	arm5	AUUCCUUUUUCUCUUCCUCAG	10	55	AGUAUCAGAUUGCGUCAGGGAGAAAGAAGGGUUAUUAACAUUAAAAGAACUUGCAGUAAUUCCUUUUUCUCUUCCUCAGACUGCUGAGAAGGAA	....((((.....(((((((((((((((((((((((..((...........)).))))).)))))))).)))))))..)))..)))).......	0.90307	0.198675	No
novel_miRNA_225	chr5	141849784	141849806	+	UCUCUGUUUUCCGACCUCUCCGG	arm5	None	46	None	AACCGGCUGAUCCGGUCUCUGUUUUCCGACCUCUCCGGAGCGGGUGUUUACCCGGGAGCCGGACGGAGGAGGCCGGGGCCGGUCGAG	.(((((((...(((((((((....((((.....(((((..(((((....)))))....)))))))))))))))))))))))))....	0.901015	0.192053	No
novel_miRNA_226	chr16	1762653	1762675	+	CUCCCUGUGCCCUCCCCUGCAG	arm3	None	10	None	GAGCCAGAGAGUCGCAGGUAAGGGAGGCGUGAGGGCACUAGCAGGUUGCUCCCUGUGCCCUCCCCUGCAGAGCGUCCCGAGAGCA	..((........(((..(((.((((((.((.((((....((((...))))))))..)))))))).)))...)))........)).	0.897366	0.182119	Yes
novel_miRNA_227	chr8	748328	748348	+	AGGCUCUGGUGCUUUCUGUCU	arm5	None	14	None	CGUGGUGGGAUGGGCAGGCUCUGGUGCUUUCUGUCUCUGUCUCGCUCCUCCAAGACUGAGGUCCACAGAGCCAGCUCAGCUCAGCCGC	.((((((((.(((((.(((((((..(((((..((((.((...........)))))).)))))...))))))).))))).)))).))))	0.896239	0.172185	No
novel_miRNA_228	chr4	3228556	3228577	+	CCCACCAGGAGCCUGGCACUGU	arm5	None	15	None	CAGUGGCCACACCCACCCACCAGGAGCCUGGCACUGUGGCCGCAGCACUGAGCAGUGCCCCGUUUCUGUGGCAGGUGUCCAUACACU	..((((..(((((...((((.((((((..((((((((..............))))))))..))))))))))..))))))))).....	0.894384	0.165563	No
novel_miRNA_229	chr5	140726221	140726243	+	ACCCGCGGGCGCUCUCCAGCCCU	arm5	None	515	None	UCUGGGUUGUUCGAGACCCGCGGGCGCUCUCCAGCCCUCUUACUGCUGAAGUUCAGCUCACUUUCCAUAAUAAAAGGAUCCAGGGUUUCUUGGAGAAAUGGCUGAUUU	..((((((......))))))(((.((.(((((((((((......(((((...)))))......(((.........)))...)))))....))))))..)).)))....	0.893067	0.162252	Yes
novel_miRNA_230	chr2	219001683	219001703	-	CGACGAGCCCCUCGCACAAAC	arm5	None	20	None	UCCGCUCCCGCCCCGCGACGAGCCCCUCGCACAAACCGGACCUGAGCGUUUUGUUCGUUCGGCUCGCGUGAGGCAGGGGCGGC	.(((((((.(((.((((.((((((...((.(((((.((........)).))))).))...)))))))))).))).))))))).	0.890416	0.155629	No
novel_miRNA_231	chr17	76280954	76280975	-	CUUCCCAUCCCUCCUGCCGCAG	arm3	None	11	None	GGGGCAGCAAUAUUAUGGCAGCAGGGGGUGGGAUCGCGCCAGCAGCCUCCGAGAGCCUUCCCAUCCCUCCUGCCGCAGGACGAGGAGCUGCUG	..((((((.........((.(((((((((((((..((.................))..))))).))).))))).))..........)))))).	0.886952	0.145695	No
novel_miRNA_232	chr1	93847425	93847446	+	AGCCUGCGGCUGGCGUUUGAGG	arm5	None	24	None	UGCGGGGAGACCGAGAGCCUGCGGCUGGCGUUUGAGGCGGAUGGCAGUGCCCUGAGCGCGGCGGCUGGGUCUCGGUGACACUGAC	..(((....(((((((.((.((.((((.((((((.((((........)))).)))))))))).)).)).)))))))....)))..	0.88001	0.129139	No
novel_miRNA_233	chr16	4684032	4684052	+	UCCAUUGGAGCCUGGUUCUCU	arm3	None	37	None	UCUUAGUCCCCAGGGAGGGGGCCCUGCUCUGAUGGUCGGUGCAUAGCAGCAGAGGCUGUCCAUUGGAGCCUGGUUCUCUCCCUGGCUCUCAGCC	.........((((((((((((((..((((((((((.((((((......))....)))).))))))))))..)))))))))))))).........	0.867881	0.115894	Yes
novel_miRNA_234	chr10	101902601	101902621	-	UUUCUACCACAGCUCUUUGUU	arm3	None	27	None	GCAGGCCCUGUUGCAGACAAAGAGCUGUGGUAGAAAGUAAGGUUGCAAAUCACUUUCUACCACAGCUCUUUGUUUGCUCUUGUUCUAGA	((((...)))).((((((((((((((((((((((((((..((((...))))))))))))))))))))))))))))))............	0.866787	0.112583	Yes
novel_miRNA_235	chr7	122305780	122305800	+	UGUGCGCAUCAAGGAGACUUG	arm3	None	31	None	GGUUGCCGGUGUCUGCAAGCCUCCUCUAAGCAGCGCAGGCGGCAGCCUGGAUGUCUGUGCGCAUCAAGGAGACUUGCCGGCGCCAGAGUUG	.......((((((.(((((.(((((....((.(((((((((..........)))))))))))....))))).))))).)))))).......	0.865385	0.109272	No
novel_miRNA_236	chr2	130593836	130593856	-	AUGGCAACCACCACCCAGGGC	arm3	None	58	None	CUCGCUUGUGAGAAUGUUCUAGUGGUGCUGGUUGCCAUGCCUGCAAGGUUGUCCGCUUCACAUGGCAACCACCACCCAGGGCAUUAGCCAAGACCCU	....((((....((((((((...((((.(((((((((((...((..((....))))....))))))))))).)))).))))))))...)))).....	0.863476	0.0960265	Yes
novel_miRNA_237	chr2	130526916	130526936	+	AUGGCAACCACCACCCAGGGC	arm3	None	58	None	CUCGCUUGUGAGAAUGUUCUAGUGGUGCUGGUUGCCAUGCCUGCAAGGUUGUCCGCUUCACAUGGCAACCACCACCCAGGGCAUUAGCCAAGACCCU	....((((....((((((((...((((.(((((((((((...((..((....))))....))))))))))).)))).))))))))...)))).....	0.863476	0.0993377	Yes
novel_miRNA_238	chr17	81451118	81451138	+	AAGCCAUCUCUCCGCGUGACU	arm5	None	125	None	AAGCCCCUGGUUCCAAAGCCAUCUCUCCGCGUGACUUUGAACUUGGUUGAAGCCACGUAGACAGACGCCUGUUGGAACCGCAGGCUU	(((((..(((((((((.((..(((.((.(((((.((((((......)))))).))))).)).))).))...)))))))))..)))))	0.860654	0.0927152	Yes
novel_miRNA_239	chr19	4770738	4770758	+	CAACAAGUCACAGCCGGCCUC	arm3	None	1685	None	GUGGUCUAGUGCUGUGUGGAAGACUAGUGAUUUUGUUGUUCUGAUGUACUACGACAACAAGUCACAGCCGGCCUCAUAGCGCAGACUCCC	..(((((.((((((((.((....((.(((((((.((((((.((......)).)))))))))))))))....)).)))))))))))))...	0.847479	0.0695364	No
novel_miRNA_240	chr9	24270352	24270362	-	AAAAUAUACUG	arm3	None	11	None	CGUUUCUAAUUUGGAUAGUUUUUUCUUUGCUUUUGUUUUCUUUCUGGGUGAACAUAAAAUAUACUGUUGGAAUUCUGAUGG	((((...(((((.((((((.((((.(((((((.............)))))))...))))...)))))).)))))..)))).	0.840747	0.0496689	No
novel_miRNA_241	chr11	132237658	132237679	+	UCUCUCUGGAACCCACAGGCAG	arm3	None	18	None	UCUCAGGCUGAGGGCUACACUGUGGAGACGGAGGUGGGGUGCGUCCCAAUGCUAGUCCCUCUCUCUGGAACCCACAGGCAGAGGCCUCAAGCCAAC	.....((((((((.((...((((((...((((((.((((.((((....))))....)))).))))))....))))))....)).)))).))))...	0.819098	0.0298013	No
novel_miRNA_242	chr10	101902604	101902623	+	AAAGAGCUGUGGUAGAAAGU	arm5	None	22	None	AGAACAAGAGCAAACAAAGAGCUGUGGUAGAAAGUGAUUUGCAACCUUACUUUCUACCACAGCUCUUUGUCUGCAACAGGGCC	.........(((.((((((((((((((((((((((((.........)))))))))))))))))))))))).))).........	0.816239	0.0165563	Yes
novel_miRNA_243	chr1	43427033	43427054	+	UAAUUUCUGUUUUUCUCUUACA	arm3	None	23	None	GAGUCAGCUCUAGGGUGGAGGAGGGGAACAGGGGUUGGACAUUCCCUUAUAGAUUGCUCUAAUUUCUGUUUUUCUCUUACAGAGUGUAGGUCUUCC	((....(((((...(((..((((((((((((((((((((((.((.......)).)).)))))))))))))))))))))))))))).....))....	0.809627	0.00662252	No
novel_miRNA_244	chr3	41684991	41685010	+	GCCUCAUGCUGUAGCUCAGU	arm5	None	28	None	AGACCAAUGACAACUGCCUCAUGCUGUAGCUCAGUAGCUAAGGCUUUGCCUUUUCACAAUGGCUGCCUGGGUUCAAUACCUGGCACAGGGAAUAGUACU	............(((((((..(((((((((((((((((((((((...))))........)))))).))))))....)))..))))..)))..))))...	0.804845	0	No
novel_miRNA_245	chr4	101330326	101330346	-	CUAUCUUCUUUGCUCAUCCUU	arm3	None	17	None	UUUGAGUUGCUUCUCAAGGAUGAGCAAAGAAAGUAGAUUUUUUAGAUUCUAAAGAAACUAUCUUCUUUGCUCAUCCUUGAGAAGCAACUCCUU	...((((((((((((((((((((((((((((.((((.((((((((...)))))))).)))).))))))))))))))))))))))))))))...	1	0.980132	No
novel_miRNA_246	chr14	79102377	79102398	+	UUUCAGGAGGCAAGUAGGUAUU	arm5	AAACUUCCUGGCCUCCUGACU	81	32	CUGCUAAGCUUACAUUUUCAGGAGGCAAGUAGGUAUUGACAGUUCCCAAGGUCAAACUUCCUGGCCUCCUGACUUUGUUCACUCUGGCA	.(((((((...(((...(((((((((.((.((((.(((((..........))))))))).)).)))))))))...)))...)).)))))	0.999999	0.940397	Yes
novel_miRNA_247	chr8	748367	748388	+	ACUGAGGUCCACAGAGCCAGCU	arm3	None	15	None	CUCCGUGGUGGGAUGGGCAGGCUCUGGUGCUUUCUGUCUCUGUCUCGCUCCUCCAAGACUGAGGUCCACAGAGCCAGCUCAGCUCAGCCGCAUG	....((((((((.(((((.(((((((..(((((..((((.((...........)))))).)))))...))))))).))))).)))).))))...	1	0.953642	No
novel_miRNA_248	chr8	15545840	15545860	+	UUAUGCCUGUGACUGCUGUAG	arm5	None	12	None	UGUGAGUGUGGUCUGUUAUGCCUGUGACUGCUGUAGAUUAUUUCAGUGAUCUUCAGCGUUUAUUUGGCAUGUCAGACUAUCUCAGAC	..((((.((((((((.((((((.((((.(((((.(((((((....))))))).))))).))))..)))))).))))))))))))...	1	0.94702	Yes
novel_miRNA_249	chr18	37567198	37567219	+	CCGCCGGACCGAGACUCGCGCG	arm5	CGCGGGUUUCGUUUUCGGCAC	10	10	UCGCUAUCUGGGUUGCCGCCGGACCGAGACUCGCGCGGCGUGCGCUGCCCCCGCGGGUUUCGUUUUCGGCACCUACAGCUCCCGAGG	..(((...(((((....((((((.(((((((((((.((((.....))))..)))))))))))..))))))))))).)))........	0.999998	0.907285	Yes
novel_miRNA_250	chr11	76445365	76445386	+	UAUCCGCUGGCUUACUCUCUCU	arm5	None	27	None	GGUCGUCUGGCUGGGUAUCCGCUGGCUUACUCUCUCUCGGUUGUCCUCUCCGCUGGGGAGGGAGUGAGGCGCGGGUGCCGGCCGGGACCCCU	((((..((((((((.((((((.((.((((((((((((((((..........))).))))))))))))).))))))))))))))))))))...	0.999998	0.900662	Yes
novel_miRNA_251	chr12	3077214	3077235	-	ACUGCCCCGGGCUGGGUCCCCU	arm5	None	22	None	GCGCCAGUGCCCGGCACUGCCCCGGGCUGGGUCCCCUGCGUUAGAGGAAGGGGAGCCCGGGGACGGGGCACGGGGCCCGCG	(((...((.((((((.(((((((((((....((((((...........)))))))))))))).))).)).)))))).))).	0.999998	0.897351	No
novel_miRNA_252	chr21	13644787	13644808	+	AUUUUCAUAAUGCAGUCACAUG	arm5	None	40	None	AAUCACACUAGAAGAAUUUUCAUAAUGCAGUCACAUGGUGAUUGUGUGUGAUUGCAUUAUGAAUAUUAUUGUAUGUGUGGG	..((((((((.((.(((.(((((((((((((((((((.......))))))))))))))))))).))).)).)).)))))).	0.999998	0.89404	No
novel_miRNA_253	chr3	108462455	108462476	-	AUCAGGGAUCCUACUUAACUUC	arm5	None	16	None	UCGUAGAUUUAUAAAAUCAGGGAUCCUACUUAACUUCUCACAGGAACAAAUAUAGAGAAGUUAAGUAGCAUCCCUGAUUUUACAAAUCUACUA	..((((((((.(((((((((((((.((((((((((((((...............)))))))))))))).))))))))))))).))))))))..	0.999985	0.807947	No
novel_miRNA_254	chr17	16440093	16440111	+	ACUCCUGUCUGAUUGCAGU	arm3	GCUCUGAUGAAAUCACU	10	23	GUGAGGUGCUUGACUGCUCUGAUGAAAUCACUAAUAGGAAGUGCCGUCAGAAGCGAUAACUGACGAAGACUACUCCUGUCUGAUUGCAGUCAAGUCUUCACC	((((((.((((((((((........(((((...(((((((((..((((((.........))))))...)))..)))))).))))))))))))))))))))).	0.997037	0.778146	No
novel_miRNA_255	chr13	43764189	43764209	-	UUGCCUCUGAAGUGUCACUCA	arm5	None	31	None	AAGACAAGGUAGACUUUGCCUCUGAAGUGUCACUCAGCUAUACUGGGUGACACUUAAGAGGCACUGUAUCCCCUGUUUA	.(((((.((...((..(((((((.(((((((((((((.....))))))))))))).)))))))..))...)).))))).	0.996529	0.761589	Yes
novel_miRNA_256	chr1	148357175	148357197	+	ACACUCAUCAACUGUGCCUGACA	arm5	None	14	None	AUAAGUAACAUAUGAACACUCAUCAACUGUGCCUGACAUGCCAAGUGCCACAUGUCAGGCACAGACAAUGAGUGUGCAUAAUUACUUAUU	((((((((..((((.((((((((...((((((((((((((..........))))))))))))))...)))))))).)))).)))))))).	0.995612	0.721854	Yes
novel_miRNA_257	chr8	99536687	99536707	-	UUUGAUAAGCUGACAUGGGAC	arm5	None	14	None	GCUGUCCACAGUGUGUUUGAUAAGCUGACAUGGGACAGGGAUUCUUUUCACUGUUGUGUCAGUUUAUCAAACCCAUACUUGGAUGA	...(((((.((((((((((((((((((((((..((((((((.....))).))))))))))))))))))))))..))))))))))..	0.995505	0.718543	No
novel_miRNA_258	chr12	21518669	21518689	+	AAGAGUUACUAGAACUAUUCA	arm5	None	11	None	AUUUUUCUCCCAGUCAAGAGUUACUAGAACUAUUCAACCUUCAGCUGUGUUGAAUAGUUUUAGUAACUCUUGACUGGGAGAAAAGC	.(((((((((((((((((((((((((((((((((((((..........))))))))))))))))))))))))))))))))))))).	0.994788	0.705298	Yes
novel_miRNA_259	chr14	31965558	31965578	-	CUUGAGAAUCGGAAGGCCCAG	arm3	None	13	None	GAACUCAGCAGGCUGAUGGGCCUUCCGACUCCCAAGGCCCUAAAUGGAGUCAGAGCCUUGAGAAUCGGAAGGCCCAGCCACCAGCUGCGCCC	.....((((.((.((.((((((((((((.((.((((((.((..........)).)))))).)).))))))))))))..)))).)))).....	0.99371	0.672185	Yes
novel_miRNA_260	chr2	171409110	171409130	-	UUGAACUUGGGACUAAGCCUG	arm3	None	11	None	AUCAUGAACUGACAACAGACUUAAUCUCAACUUCAAGUCCCGGCUUAGCCACCUAUUAAGUGACUUGAACUUGGGACUAAGCCUGUUGUCGGUUCAGCCC	....((((((((((((((.((((.((((((.((((((((...((((((.......)))))))))))))).)))))).)))).))))))))))))))....	0.993328	0.665563	Yes
novel_miRNA_261	chr9	114045812	114045832	+	AUGUUCAUGGACUGAAAGACU	arm5	None	40	None	GAGUUGGGACAUUCCAUGUUCAUGGACUGAAAGACUUAAUAUUUUAACAGUAAGUCUUCCAGUCCAUGAACAUGGAAUAUCUUUUCAU	(((..((((.(((((((((((((((((((.((((((((............)))))))).))))))))))))))))))).)))))))..	0.993191	0.662252	No
novel_miRNA_262	chrX	117446958	117446982	-	AUUUGGCUGUGACUCUGUCUGGUCC	arm5	None	24	None	UGUACAUCUGGUAUAAUUUGGCUGUGACUCUGUCUGGUCCUGGACUUUUUUUGUCUGGUAGGCUAUUAGUUACUGCCUUAAUUUCAGAAUUUGUCAU	((.((((((((...((((.(((.((((((..(((((...((((((.......)))))))))))....)))))).)))..)))))))))...))))).	0.992963	0.652318	No
novel_miRNA_263	chr19	40689853	40689872	-	UGUGCCUGGGACUCCACCCC	arm3	None	14	None	CAUCCCCCCAAUCCUUGGGCGGAGUCCCAGGCACAGCCACUUCUCAAAACAAGGUCCCUGUGCCUGGGACUCCACCCCACCCCAGCCUGAAUA	................(((.((((((((((((((((..((((.........))))..)))))))))))))))).)))................	0.992912	0.649007	Yes
novel_miRNA_264	chr13	51040746	51040765	-	UUGAUUUCUUCUGUAGGACA	arm5	None	15	None	UUUUGCUCACCUUAUUUGAUUUCUUCUGUAGGACAACAACCCAGGGGGUUUCAUCUGUCCUACAGAAGAAAUCAAAUAAGGUGAGCAAAA	.((((((((((((((((((((((((((((((((((..(((((...))))).....)))))))))))))))))))))))))))))))))).	0.992847	0.645695	Yes
novel_miRNA_265	chr19	11373657	11373676	-	UUUCUCUCUCCCUCUGGGAC	arm3	None	13	None	UGGUGCCGUUGCCUGGAGACCCAGGGGCAGGGAGAAAGUGAGAUUUCCUGGGCUUUCUCUCUCCCUCUGGGACCAGAAAACAGCUCCA	(((.((.(((..((((...((((((((.(((((((((((.((.....))..))))))))))).)))))))).))))..))).)).)))	0.991961	0.625828	Yes
novel_miRNA_266	chr17	7306832	7306852	-	AGGCCAUUCGGCUCUGAGGUC	arm3	None	14	None	CACCAUCUUCUUUAAACCCUCAGUCCGUAUUGGUCUCUAUGGCAUCCAUAGAGGCCAUUCGGCUCUGAGGUCCUCAGUAAAGAAACU	.......(((((((...((((((.(((...((((((((((((...))))))))))))..)))..)))))).......)))))))...	0.991035	0.612583	Yes
novel_miRNA_267	chr3	86557564	86557585	-	UACUGUAUCCCACUCUAGUAGU	arm3	None	61	None	AUCUGUAGCCAGAGAGCUACCACAGUGGGAUACAGUUUCUAUAGUAUACUACAGUGGAAUACUGUAUCCCACUCUAGUAGUUCUCUGGCUAACACC	...(((((((((((((((((...(((((((((((((((((((.(((...))).)))))).)))))))))))))...)))))))))))))).)))..	0.990188	0.596026	Yes
novel_miRNA_268	chr12	104591685	104591706	+	UGUGGGACUUCUGGCCUUGACU	arm3	None	30	None	UUAAAGGAAGAGUCAAGUCAAGGCCAGAGGUCCCACAGCAGGGCUGGAAAGCACACCUGUGGGACUUCUGGCCUUGACUUGACUCUUUCCAGAU	.....(((((((((((((((((((((((((((((((((....(((....)))....))))))))))))))))))))))))))))))))).....	0.990099	0.589404	No
novel_miRNA_269	chr4	157360179	157360198	+	UUAUAGUAUCCCACCUACCC	arm3	None	24	None	AAAGGAUCCUCAUUAAGGUGGGUGGAAUAGUAUAACAAUAUGCUAAAUGUUGUUAUAGUAUCCCACCUACCCUGAUGUAUCUUUAAG	.((((((...(((((.(((((((((.(((.(((((((((((.....))))))))))).))).))))))))).))))).))))))...	0.990073	0.586093	Yes
novel_miRNA_270	chr7	150379036	150379057	-	UCGGGCCCCAGAUGGCCGGCGG	arm3	None	64	None	CCGUGAGCGCGCUAGCCGCCGGCCGCGGGGAGGAGACCUUGGGAGGUCGGGCCCCAGAUGGCCGGCGGCGUCCUGGCACCCCU	..((.((.((....(((((((((((.((((....(((((....)))))...))))...))))))))))))).)).))......	0.989288	0.57947	No
novel_miRNA_271	chr13	51040706	51040725	+	UUGAUUUCUUCUGUAGGACA	arm5	None	15	None	UUUUGCUCACCUUAUUUGAUUUCUUCUGUAGGACAGAUGAAACCCCCUGGGUUGUUGUCCUACAGAAGAAAUCAAAUAAGGUGAGCAAAA	.((((((((((((((((((((((((((((((((((.....(((((...)))))..)))))))))))))))))))))))))))))))))).	0.989048	0.572848	Yes
novel_miRNA_272	chr10	1049289	1049311	-	ACGCGAGCCUCGAGACGUCUGAC	arm3	None	16	None	GCUGCAGGGCUUGGCGCCCGGGCGCUUUCGGAUUGGGAGGGCUUCCUCCAUGGAACGCGAGCCUCGAGACGUCUGACGUUAGGCACCGUUCG	......((((((((((..((((((.(((((....(((...((((((.....)))).))...)))))))))))))).)))))))).)).....	0.988162	0.556291	No
novel_miRNA_273	chr19	19304935	19304956	-	CCUCAGAAACGCACCUGUUCCU	arm5	None	19	None	CCACUGUCUGCAUGGCCUCAGAAACGCACCUGUUCCUGUAAACAGCAACCAGGUCAGGAUUGUUGCUGGGCCCAUGGCAGGAGGGC	((.((.(((((((((.(((((.((((..((((..((((...........)))).))))..)))).))))).)))).))))))))).	0.986181	0.519868	Yes
novel_miRNA_274	chr4	75973919	75973940	-	CAUAAACUGCAUGCCUGCACAC	arm5	CAUAAACUGCAUGCCUGCACAC	10	10	GAAAGCAUCACUCAGCAUAAACUGCAUGCCUGCACACCAGGCAUGCAGUUAGAAGUAAGCAUCACUCAGCAUAAACUGCAUGCCUGCACACCAGGCAUGCAGUGAUGUGCA	..............(((((.((((((((((((.....(((((((((((((.....((.((........)).))))))))))))))).....))))))))))))..))))).	0.985732	0.513245	Yes
novel_miRNA_275	chr5	34655602	34655622	+	CUGUACCCCGUGGCUUCUCAC	arm3	None	19	None	GUGGGCUGGGAUAGGGAGAGAAGCUGUCGGGGACCUGGGGCAGUGAGCCUGUACCCCGUGGCUUCUCACACACUAUUUUGAAGG	.......(((((((...(((((((((.(((((((...((((.....)))))).)))))))))))))).....))))))).....	0.983516	0.493377	No
novel_miRNA_276	chr12	24734166	24734184	-	UAGAAUGGGUGUGAUAGGU	arm3	None	160	None	UUUCGUUCAGUACCUAUUACAAGAAACUGUAAGACCUUUUCUGUCAUCUCCAAGUAGAUUUAGAAUGGGUGUGAUAGGUGGGUGUGAGCCAUAA	....(((((.(((((((.........((((...((((.(((((..((((......)))).))))).))))...)))))))))))))))).....	0.979707	0.466887	No
novel_miRNA_277	chr6	69130537	69130557	-	ACUAAAGUAGAUUUGGAAGCC	arm5	None	14	None	UUCUAUUUUGAAUUGACUAAAGUAGAUUUGGAAGCCCAGUUGAGGGGCUUCCAAAUCUACUUUAGUCAAUUCAAAAUAGCA	..(((((((((((((((((((((((((((((((((((.......)))))))))))))))))))))))))))))))))))..	0.978318	0.450331	No
novel_miRNA_278	chr6	69130507	69130527	+	ACUAAAGUAGAUUUGGAAGCC	arm5	None	14	None	UGCUAUUUUGAAUUGACUAAAGUAGAUUUGGAAGCCCCUCAACUGGGCUUCCAAAUCUACUUUAGUCAAUUCAAAAUAGAA	..(((((((((((((((((((((((((((((((((((.......)))))))))))))))))))))))))))))))))))..	0.977772	0.443709	No
novel_miRNA_279	chr1	149928393	149928413	-	UAGAGCUCCGAUCCCAUCCAC	arm3	None	10	None	GUCUCCCAUUUAGAGGCAGAUGGGGCCAGAGUGUUCUAGAGAUCCAGACUCUAGAGCUCCGAUCCCAUCCACCCCUCAGCUGUGGUC	.....((((...((((..(((((((...((((..(((((((.......)))))))))))...)))))))....))))....))))..	0.975472	0.437086	No
novel_miRNA_280	chr15	75012466	75012484	+	UUUUUUAUUCUGAGUGACA	arm3	None	17	None	GAGGCCCUGAGACAGUGUCACUCAGAAUUAAAAAAUAAUAAAUGCUGUCUGUCAAGGUGACAUUGUUUUUUAUUCUGAGUGACACUGUCUCAGGGCCUU	((((((((((((((((((((((((((((.((((((((((.....((........)).....))))))))))))))))))))))))))))))))))))))	0.973699	0.410596	Yes
novel_miRNA_281	chr1	10511685	10511705	+	UGUGGACCCAGGGACCUCUGA	arm3	None	11	None	AUGACUUCUGUGGAUUGUGGGGCCUCUGACUUCCAUAGACCGUGGGACUGUGACUUCUGUGGACCCAGGGACCUCUGAAUUCCAUGGACUGUG	...((.((((((((....((((.(((((...((((((((....((........))))))))))..))))).)))).....))))))))..)).	0.973546	0.407285	No
novel_miRNA_282	chr3	181727377	181727398	-	UUUCCCCCUUUUUGUGCGGACU	arm5	None	51	None	UUGGUUUGCGAUUAUUUUCCCCCUUUUUGUGCGGACUGUGCCCUCGCUGCUCUCACUGCCCUCACCUUGAGGGGGAAAAUAAUCCGGAGUUGG	....((((.((((((((((((((((...(((.((...(((.............)))...)).)))...)))))))))))))))))))).....	0.970435	0.387417	No
novel_miRNA_283	chr2	29496905	29496925	-	UUCCAGGUGCUGUGGAUUCAC	arm3	None	10	None	CAGGAUUUUAAGAUGGUGAAUCUAUAGUGCCCGGAAUGUGAUGAUGAUUGUGGUCAUUGUUCCAGGUGCUGUGGAUUCACUAUCCUGAAAUCCUU	.(((((((((.((((((((((((((((((((.((((((((((.((....)).)))).)))))).)))))))))))))))))))).))))))))).	0.96699	0.370861	Yes
novel_miRNA_284	chr5	173765373	173765394	-	UCUGGAGAAUGAACCGUCACGU	arm5	None	23	None	CAGGUGUGAGGUAACUCUGGAGAAUGAACCGUCACGUUGUCUUCAAUCCCAGGGUGACGGCUCAGUCUCCAGCCUCUGUCUGGAACCU	((((...((((.....(((((((.(((.(((((((.(((..........))).))))))).))).)))))))))))..))))......	0.962312	0.337748	Yes
novel_miRNA_285	chr14	41581870	41581890	+	UCUAUCUUUUGUAUACUAGGA	arm3	None	26	None	GAUGGCUAGUGUCUUUCCUAGUAUACAAAAGAUAGACAUAUAUGUAGCAACACGUGUCUAUCUUUUGUAUACUAGGAAAGAUACUAUGUCUU	...((((((((((((((((((((((((((((((((((((...(((....))).))))))))))))))))))))))))))))))))).)))..	0.953565	0.288079	Yes
novel_miRNA_286	chr2	29287777	29287795	+	UCUCUGGCCUUGGAAUCCU	arm3	None	99	None	ACUGGCUGAAUGGAAAGGAUUCCAAGGCCAGAGGAAAGGCCCACCCUUUUCUCUGGCCUUGGAAUCCUUUCCAUUCAGGGAAG	.....((((((((((((((((((((((((((((((((((.....)))))))))))))))))))))))))))))))))).....	0.949603	0.278146	Yes
novel_miRNA_287	chr19	7468804	7468825	+	UAUCUGCUGUUGUCCCCUCAG	arm3	None	10	None	CCCUCGGGGGCUCUCCAGAGGCCGCACAGCAGGAACCUCACAUUGGAUGUAUCUGCUGUUGUCCCCUCAGGCCCAGCCCCCAAGC	..((.(((((((..((.((((..((((((((((.((.((......)).)).))))))).)))..)))).))...))))))).)).	0.90127	0.195364	No
novel_miRNA_288	chr17	7223365	7223384	-	CUGAGCUGACUAUGCCUCCC	arm5	None	38	None	CUCUCUUCGCAGAAGCUGAGCUGACUAUGCCUCCCCGCAUCCCCUAGGGCAUUGGUGUAAAGCUGGAGACCCACUGCCCCAGGUGCUGCUGGGGGUUGUAGUCUG	(((.((((...))))..)))..(((((((.(((((.(((...(((.(((((.(((.((..........))))).))))).)))...))).))))).)))))))..	0.897949	0.18543	No
novel_miRNA_289	chr10	133267418	133267438	-	UCUCGGCCCUGUCUCCUCCAG	arm3	None	17	None	CUGGAGCUGGGGGUGCUGGAGGGGCACGGGGGUCCCAGCUCUGACCCAGGCUCUCGGCCCUGUCUCCUCCAGCCUCCGGUCACUGUG	.....(((((((..((((((((((.((((((.....(((.(((...)))))).....))))))))))))))))))))))).......	0.892489	0.15894	No
novel_miRNA_290	chr14	41581829	41581849	-	UCUAUCUUUUGUAUACUAGGA	arm3	None	26	None	AAGACAUAGUAUCUUUCCUAGUAUACAAAAGAUAGACACGUGUUGCUACAUAUAUGUCUAUCUUUUGUAUACUAGGAAAGACACUAGCCAUC	......((((.(((((((((((((((((((((((((((.((((....))))...))))))))))))))))))))))))))).))))......	0.887845	0.149007	Yes
novel_miRNA_291	chr14	104635140	104635156	-	CCGUGGGCUGUGGGCUU	arm3	None	20	None	GUUCUGGGACGUGUGGAGCCCACGACUGCUCCCCUGCCCAGUCCACCGUGGGCUGUGGGCUUGUGUCCUGGAAUCUU	((((((((((.....(((((((((...........(((((........))))))))))))))..))))))))))...	0.88124	0.135762	No
novel_miRNA_292	chr5	128083539	128083559	+	UGGCUGGCCGCGCUCUUCGCA	arm5	None	16	None	AGGCCCUUUGCGGACUGGCUGGCCGCGCUCUUCGCACGGGGCGCUUUUGCGUGGGGUCGCGCAGGAGCCGCGGAGGGCCGGAUCGCUGAGGGAGC	...(((((.((((.((((((..(((((((((((((((...((((....))))...)).))).))))).)))))..)))))).)))).)))))...	0.880167	0.13245	No
novel_miRNA_293	chr18	3885361	3885381	-	AUAAGCCCUCUGACCACUAGG	arm3	None	20	None	UGCAUACAUUGAAUCCCUAGUGGCCAAAAGGCUUAUGACAUGGCUCUCACAAUAUAUCAUAAGCCCUCUGACCACUAGGGAUUCACUGUAGGCA	(((.((((.((((((((((((((.((...(((((((((.(((..........))).)))))))))...)).)))))))))))))).)))).)))	0.820842	0.0331126	Yes
novel_miRNA_294	chr16	67666284	67666305	-	CACCUCUGAGCCCCGGACUCC	arm3	None	56	None	CGGCCGACCUCGGGUGAGUCCGGGGGCUUGGCGGUGGUGCGAGGCUCAGGGGUCGGCCCUGGCUCCACCUCUGAGCCCCGGACUCCGCCCGGCUCCGCCCC	.(((.((..((((((((((((((((.(((((.(((((.....(((.(((((.....))))))))))))).)))))))))))))).))))))).)).)))..	0.817058	0.0231788	Yes
novel_miRNA_295	chr1	59490816	59490840	+	CAAAAAUCAGUUGGCUGUAGAUAGG	arm5	None	16	None	UGUUGGUGCUUUUUUCAAAAAUCAGUUGGCUGUAGAUAGGUGGAUUAAAGUCUGUGUUCUCUGUUCUUUUCCAUUGGUCUGUGUGUCUGUUUUUCUGCCAAUACUGUGCU	(((((((.........(((((.(((...((..(((((.((((((..((((...............)))))))))).))))).))..))))))))..))))))).......	0.812745	0.00993377	No
novel_miRNA_296	chr11	79062845	79062866	-	ACCCCGACCACGCACUGAACUU	arm5	None	22	None	ACCCUGCUUCUCCCCACCCCGACCACGCACUGAACUUGAGCAUUAAAUUGAAGGGCAGUGCAGGGCCUGGCACAAAGAGAAUAGGGUC	((((((.(((((......(((.((..((((((..(((.((.......)).)))..))))))..))..)))......))))))))))).	0.806154	0.00331126	No
novel_miRNA_297	chr17	22521430	22521447	-	CAUGGAGAGCUCCCGUGA	arm5	None	14	None	UUAAAAUACCAAAUGCAUGGAGAGCUCCCGUGACUGAUUAAUAGGGUAAUAGACCCGUGAUCCAUCGUGAUGUCUUAUUUAAGGGGAACGUGUGGUUGGUCUU	.......(((((.((((((.....(((((((.((.(((((...((((.....)))).)))))....)).)))..........))))..)))))).)))))...	0.920285	0.231788	No
novel_miRNA_298	chrM	5763	5785	-	AGCAGCUUCAAACCUGCCGGGGC	arm5	None	10	None	UUGCAAAUUCGAAGAAGCAGCUUCAAACCUGCCGGGGCUUCUCCCGCCUUUUUUCCCGGCGGCGGGAGAAGUAGAUUGAAGCCAGUUGAUUAGGGUGCUUAGCUGUUA	...............(((((((....((((......((((((((((((............)))))))))))).(((((....))))).....))))....))))))).	0.864168	0.102649	No
novel_miRNA_299	chr1	630933	630955	-	AGCAGCUUCAAACCUGCCGGGGC	arm5	None	10	None	UUGCAAAUUCGAAGAAGCAGCUUCAAACCUGCCGGGGCUUCUCCCGCCUUUUUUCCCGGCGGCGGGAGAAGUAGAUUGAAGCCAGUUGAUUAGGGUGCUUAGCUGUUA	...............(((((((....((((......((((((((((((............)))))))))))).(((((....))))).....))))....))))))).	0.864168	0.10596	No
novel_miRNA_300	chr17	48632495	48632515	-	CAACAACAUUAAACCACCCGA	arm3	None	26	None	GAACUGCUGAGUGAAUUAGGUAGUUUCAUGUUGUUGGGCCUGGGUUUCUGAACACAACAACAUUAAACCACCCGAUUCACGGCAGUUACU	.(((((((..(((((((.(((.((((.(((((((((.....((....)).....))))))))).)))).))).))))))))))))))...	0.979493	0.463576	No
novel_miRNA_301	chr2	180625022	180625043	+	UCUUAAGUUUCCUCUGAAAACC	arm5	None	11	None	GUUUAUGCAUAGUUUUCUUAAGUUUCCUCUGAAAACCCACACAUUUCUACAUGUGUAGUAGAACUUCUACAUAUGUAAAAGUGUUUGGGUUUUCAGAGGAAACUUAA	..................(((((((((((((((((((((.((((((.(((((((((((........))))))))))).)))))).))))))))))))))))))))).	0.986496	0.529801	No
novel_miRNA_302	chrX	45747076	45747098	+	AUCUACACUGGCUACUGAGCCAU	arm3	None	11	None	UAGAAGAUGCCAUCAGAGACCCAGUAGCCAGAUGUAGCUGCUGAUUACGAAAGACAGGAUCUACACUGGCUACUGAGCCAUUGAGGGUACCUACAC	....((.((((.((((.....((((((((((.(((((...(((.((......)))))...))))))))))))))).....)))).)))).))....	0.98897	0.566225	Yes

## Sheet: novel miRNAs miRDeep2
miRNA name	chrom	chrom start	chrom end	strand	read count	miRNA sequence	precursor sequence	precursor structure	miRDeep2 score	probability_true_positive	rank score	detected in three tools
novel_miRNA_1	chr5	94569513	94569535	-	144	guucuuguaguugaaauacaacg	guucuuguaguugaaauacaacgaugguuuuucauaucauuggucgugguuguaguccgugcgagaauaa	(((((((((...((..((((((.((((....(((......))))))).)))))).))..)))))))))))	80	97 +/- 10%	0.961538	Yes
novel_miRNA_2	chr5	94569466	94569485	-	13	uguaguccgugcgagaauaa	guucuuguaguugaaauacaacgaugguuuuucauaucauuggucgugguuguaguccgugcgagaauaa	(((((((((...((..((((((.((((....(((......))))))).)))))).))..)))))))))))	80	97 +/- 10%	0.964744	No
novel_miRNA_3	chrM	14720	14742	-	144	guucuuguaguugaaauacaacg	guucuuguaguugaaauacaacgaugguuuuucauaucauuggucgugguuguaguccgugcgagaauaa	(((((((((...((..((((((.((((....(((......))))))).)))))).))..)))))))))))	75.9	97 +/- 10%	0.955128	No
novel_miRNA_4	chrM	14673	14692	-	13	uguaguccgugcgagaauaa	guucuuguaguugaaauacaacgaugguuuuucauaucauuggucgugguuguaguccgugcgagaauaa	(((((((((...((..((((((.((((....(((......))))))).)))))).))..)))))))))))	75.9	97 +/- 10%	0.958333	No
novel_miRNA_5	chr11	122156197	122156217	-	41	caccacaaucggauacuugcu	ccaggaauccugcugugguggagaggcauagacucaugaguccaccacaaucggauacuugcu	(.(((.((((...((((((((((((.......))).....)))))))))...)))).))))))	47	97 +/- 10%	0.935897	Yes
novel_miRNA_6	chr11	122156238	122156259	-	49	ccaggaauccugcuguggugga	ccaggaauccugcugugguggagaggcauagacucaugaguccaccacaaucggauacuugcu	(.(((.((((...((((((((((((.......))).....)))))))))...)))).))))))	47	97 +/- 10%	0.939103	Yes
novel_miRNA_7	chr2	151368345	151368366	+	40	cuuucuaugcuccuguucugcu	cuuucuaugcuccuguucugcuuuauuucaucaaagcagaacaggagcauagaaaggc	((((((((((((((((((((((((........))))))))))))))))))))))))))	3.1	95 +/- 11%	0.858974	Yes
novel_miRNA_8	chr3	190182779	190182800	+	35	gaauuauaacucggugcucugu	agagcacugaguuauaaugccaaagugaccagcaucgugacuuuggaauuauaacucggugcucugu	((((((((((((((((((.(((((((.((.......)).))))))).)))))))))))))))))).)	3	95 +/- 11%	0.846154	Yes
novel_miRNA_9	chr8	98393667	98393688	-	49	uuauccuccaguagacuaggga	cccagccuacuggaggauaagaggauauaaaggucucuuauccuccaguagacuaggga	((.((.((((((((((((((((((.........)))))))))))))))))).)).))))	3	95 +/- 11%	0.852564	Yes
novel_miRNA_10	chr5	108748637	108748656	-	50	cgccgcuuucugggcucgcu	cgggcccugggaguggagacgcggagcugcggucgccgcuuucugggcucgcu	(((((((.((((((((.(((.((......))))).)))))))).)))))))).	2.8	92 +/- 8%	0.794872	No
novel_miRNA_11	chr2	17753308	17753330	-	32	guccccagacucucccgggcugu	guccccagacucucccgggcuguggcgaauaacuguaaagcggggagaggucuggggaaag	.(((((((((((((((..(((...(((......)))..))).)))))).)))))))))..)	2.7	92 +/- 8%	0.759615	Yes
novel_miRNA_12	chr19	5240138	5240160	-	102	ccuccccggcgcucucugacgcu	ggugaggcagcgcggggacgggcuggccugcccugggcuccuccccggcgcucucugacgcu	(((.(((.((((((((((.((...(((((.....)))))))))))).))))).))).)).))	2.7	92 +/- 8%	0.737179	Yes
novel_miRNA_13	chr15	56365283	56365306	-	13	cucggccuuugcucgcagcacucg	ugugcugcgagcggcgcgagccucuggcagcgggcucggccuuugcucgcagcacucg	.((((((((((((((.(((((((........))))))))))...)))))))))))..)	2.6	92 +/- 8%	0.682692	Yes
novel_miRNA_14	chr1	117854811	117854832	-	28	ucuuguagcagguauuuucccu	gggaaauaucugcuaccagauuagagauuaaggaaaucuuguagcagguauuuucccu	((((((((((((((((.(((((............))))).))))))))))))))))))	2.3	92 +/- 8%	0.50641	Yes
novel_miRNA_15	chr19	57513043	57513059	-	3893	ucccuguucgggcgcca	ucccuguucgggcgccacuuguggcugucgguucgggacu	((((.(..(.(((((((....)))).))).)..)))))))	2.1	92 +/- 8%	0.429487	No
novel_miRNA_16	chr14	22978185	22978206	-	11	gagguccgcagcugcucugccu	acagagcagcuguuggauccccaccaagugucuggagguccgcagcugcucugccu	.((((((((((((.(((((.(((.........))).)))))))))))))))))..)	2	92 +/- 8%	0.378205	No
novel_miRNA_17	chr19	1253360	1253382	-	10	ucagaaccgaccgccucccagcu	ggggguggcggagguuucugagaagugacauaggcugggaugacucagaaccgaccgccucccagcu	(.(((.(((((.((((.(((((..((..((.....))..))..)))))))))..))))).)))..))	1.9	14 +/- 12%	0.355769	Yes
novel_miRNA_18	chr14	95533807	95533828	-	35	uugcucugcucucccuuguacu	ugcagaggagacaaagcaagccucaucaggcccauugcuugcucugcucucccuuguacu	(((((.(((((((.(((((((...............))))))).)).))))).)))))))	1.9	14 +/- 12%	0.339744	Yes
novel_miRNA_19	chr6	84968073	84968090	+	685	aucucggacgagccccca	ggggcagugggacgccaucuccucuggguagggugauggaagaccccuuucagaaagagaauggggaucucggacgagccccca	(((((.(((((((.(((((((.((((((..((((........))))..))))))..))).)))).).))))..))..)))))..	1.9	14 +/- 12%	0.375	No
novel_miRNA_20	chr11	122152102	122152122	-	20	aaaagggggcugagguggagg	uuccccuuaguuuccuuuaagagugauaaaaauggaaaagggggcugagguggagg	(((.((((((((((((((....((.......))...)))))))))))))).)))))	1.7	14 +/- 12%	0.25	Yes
novel_miRNA_21	chr3	193613033	193613054	+	87	ucaaaucccacuucugacacca	guguuccaggggguugccagaguuuuucuucaaaucccacuucugacacca	(((((..((((((((...(((.....)))...)))))).))...)))))))	1.4	14 +/- 12%	0.195513	No
novel_miRNA_22	chr18	73370581	73370601	-	14	aucucaaagaaggccggguaa	ucccagguguucuuugagcuucuuguauuuagauggcuagaucucaaagaaggccggguaa	((((.(((.(((((((((..(((.((.........)).))).))))))))).)))))).))	1.4	14 +/- 12%	0.176282	Yes
novel_miRNA_23	chr6	131054600	131054616	+	4071	ucccuguucgggcgcca	gccuccucaggucccuucaggucucuucaggucucuguuugucacugauagucccuguucgggcgcca	((.(((.((((..(..((((.......(((....))).......))))..)..))))...))).))))	0.9	0 +/- 0%	0.099359	No
novel_miRNA_24	chr12	69200168	69200185	-	28	gucccuguucaggcgcca	gucccuguucaggcgccacuuguggcugacugcuacuacua	((....((((((.(((.....))).))))..))....))))	0.8	0 +/- 0%	0.0769231	No
novel_miRNA_25	chr2	171871224	171871240	-	28	guagucucuguggcuuu	ggccacuggguuacuucuuaugcaggcugauauagcacuuguggugguagucucuguggcuuu	((((((.((((((((.((...(((((.((......))))))))).))))).))).))))))..	0.7	0 +/- 0%	0.0641026	No
novel_miRNA_26	chr5	181191668	181191686	-	10	gcuuccgucuuuuccuauu	gcuuccgucuuuuccuauucuuuccuuaaagauagaaaaguggaagauag	(((((((.((((((.(((.((((....))))))))))))))))))).)))	0.6	0 +/- 0%	0.0608974	No
novel_miRNA_27	chr19	14081734	14081754	+	7	cgaggccgggcugcacugcga	gacaggucagcucggccuggcccuuuggaaggcgaggccgggcugcacugcga	(.(((..(((((((((((.(((........))).)))))))))))..))))..	0.2	0 +/- 0%	0.0288462	Yes
novel_miRNA_28	chr1	178677801	178677822	+	24	guccauuucaaguuaacucugu	agaguuaacucaaaauggacuaauuuuuccacuaguuaguccauuucaaguuaacucugu	((((((((((..(((((((((((((........)))))))))))))..))))))))))))	2.7	92 +/- 9%	0.746795	Yes
novel_miRNA_29	chr3	147883705	147883722	+	496	uggccuguagcucagugg	uggccuguagcucaguggauggggggggcauguuauagcucucccugccaccugaagcuugguguac	..(((...((((((((((.((((((((((........))))))))))))).))).)))).)))....	2.3	92 +/- 9%	0.512821	No
novel_miRNA_30	chr2	132253152	132253169	-	29	gccugucugagcgucacu	gccugucugagcgucacuugccaaucaaaaucccccaggguugccucugggcuccucggggugcaugacuguucccuggcag	(((.(...((((((((..(((...........((((.(((..(((....))).))).)))).))))))).)))).).)))).	2.2	92 +/- 9%	0.487179	No
novel_miRNA_31	chr2	100014137	100014158	+	11	uccaagcaaacugcauuuccca	ugaaaugcaguuugcuuggagcacucgcuccaagcaaacugcauuuccca	((((((((((((((((((((((....)))))))))))))))))))))...	2.1	92 +/- 9%	0.435897	No
novel_miRNA_32	chr5	140718988	140719010	+	46	acccgcgggugcuuuccagcucu	ggcuggcuuuagcucagcgguuacuucgaguacauuguaaccaccucucugggugguucgagacccgcgggugcuuuccagcucu	((((((.....((((.((((....(((((..........(((((((....))))))))))))..)))))))).....))))))).	2	92 +/- 9%	0.407051	No
novel_miRNA_33	chr2	74539316	74539337	-	17	caguucaaugguguucagcaga	ugcugaauccagagagcagcaugaguuccugaaaugcaguucaaugguguucagcaga	(((((((((((..((((.((((...........)))).))))..))).)))))))).)	1.9	31 +/- 14%	0.365385	Yes
novel_miRNA_34	chr5	181101922	181101944	+	72	gcuuguugugauuccuccauuuu	gcuuguugugauuccuccauuuuugucccuucauggguuacaaaaggaggaagucgccuugggccc	(((((..(((((((((((..(((((((((.....)))..))))))))))).))))))..)))))..	1.7	31 +/- 14%	0.269231	Yes
novel_miRNA_35	chr5	181097451	181097473	-	72	gcuuguugugauuccuccauuuu	gcuuguugugauuccuccauuuuugucccuucauggguuacaaaaggaggaagucgccuugggccc	(((((..(((((((((((..(((((((((.....)))..))))))))))).))))))..)))))..	1.7	31 +/- 14%	0.272436	Yes
novel_miRNA_36	chr1	3794360	3794375	+	135	uacaguggguuuguuu	augaacccauugggcaguuacaucaguaaccaugugucacucuacaguggguuuguuu	((((((((((((((.(((.(((.((.......))))).))))).))))))))))))))	1.4	31 +/- 14%	0.192308	No
novel_miRNA_37	chr7	150379035	150379057	-	13	ucgggccccagauggccggcggc	cgccggccgcggggaggagaccuugggaggucgggccccagauggccggcggc	((((((((((((((....(((((....)))))...)))).).)))))))))))	3.1	95 +/- 10%	0.871795	No
novel_miRNA_38	chr4	1735540	1735561	+	94	agcccaggaugaaacucugaca	ucuaagugguguccuguggcagggcucuagggcucucuaccuggugccuagcccaggaugaaacucugaca	((..(((..(((((((.(((.((((.(((((........))))).)))).))))))))))..)))..))..	2.5	94 +/- 8%	0.663462	No
novel_miRNA_39	chr22	46377744	46377765	-	13	ugaagcugacccgccucugccc	gcuggaggagggcagcggccucuugugcaauaugcaggugaagcugacccgccucugccc	((.(((((.(((((((..(..(((((.......))))).)..)))).))).)))))))))	2.4	94 +/- 8%	0.576923	Yes
novel_miRNA_40	chr22	17831062	17831085	-	15	acucccugcagcggucagaggauc	acucccugcagcggucagaggaucgguugaguucucagugaccccaggcccugcagagcuggca	.(..(((((((.((((.(.((.(((..(((....))).))).))).)))))))))).)..).))	2.1	94 +/- 8%	0.432692	No
novel_miRNA_41	chr6	28719821	28719845	+	16	uuucauugccacgagucucggauuu	auccccggcaccuccaguaguugauaccacguuguguaucaccaccaaugaagacggcggguuucauugccacgagucucggauuu	((((..((...(((..(((((.((.(((.((((((.(.(((.......)))).))))))))).)))))))...))).)).))))).	5.6	94 +/- 18%	0.891026	No
novel_miRNA_42	chr6	28719760	28719777	+	2	auccccggcaccuccagu	auccccggcaccuccaguaguugauaccacguuguguaucaccaccaaugaagacggcggguuucauugccacgagucucggauuu	((((..((...(((..(((((.((.(((.((((((.(.(((.......)))).))))))))).)))))))...))).)).))))).	5.6	94 +/- 18%	0.894231	No
novel_miRNA_43	chr2	151368379	151368400	-	64	cuuucuaugcuccuguucugcu	cuuucuaugcuccuguucugcuuugaugaaauaaagcagaacaggagcauagaaaggc	(((((((((((((((((((((((((......)))))))))))))))))))))))))))	3.2	90 +/- 17%	0.878205	Yes
novel_miRNA_44	chr10	1056642	1056662	-	14	accccuucggcugcugggcca	gccccgcagccccgaggggucugggcgcgcugaagaccccuucggcugcugggcca	((((.((((((..(((((((((.((....))..))))))))).)))))).))))..	2.6	92 +/- 7%	0.679487	Yes
novel_miRNA_45	chr6	33201718	33201740	+	26	uacuugaccuugacucucccuca	augggagagagaagggcugguucuggauuguugggaaacuccacaguacuugaccuugacucucccuca	(.(((((((..((((...(((.(((....(((....)))....))).)))...))))..))))))))).	2.4	92 +/- 7%	0.602564	No
novel_miRNA_46	chr1	156887669	156887686	+	1514	uccccaguacccccacca	guugggggugaugggggaccaggagcuucugccucaucccaucagccucccucccuccccaguacccccacca	((.(((((((.((((((....((((((..((........))..)).)))).....)))))).)))))))))))	2.4	92 +/- 7%	0.570513	No
novel_miRNA_47	chr2	182049493	182049513	-	13	aaggcugcaaacugggacacu	uaucccaguuugcagccaagggauuauauucagccaaggcugcaaacugggacacu	(.(((((((((((((((..((............))..))))))))))))))).)))	2.3	92 +/- 7%	0.509615	Yes
novel_miRNA_48	chr17	7835455	7835477	-	18	ucggucccuaacccccuccggac	ccaggggagggaaggggagccgaggucaacgcugcgccucggucccuaacccccuccggac	((.((((.(((..(((((.(((((((((....)).))))))))))))..))))))).))..	2.3	92 +/- 7%	0.503205	No
novel_miRNA_49	chr5	136075571	136075591	+	15	caaaggcaaaacucuguuucc	aagcagagugcaagugucuuagaggucucuucuuugcucaaaggcaaaacucuguuucc	(((((((((.....((((((.(((............))).))))))..))))))))).)	2.1	92 +/- 7%	0.448718	Yes
novel_miRNA_50	chr5	140726224	140726245	+	25	cgcgggcgcucuccagcccucu	ugggcuggcuuuagcucagcgguuacuucgcgugucaucaaaccaccucucuggguuguucgagacccgcgggcgcucuccagcccucu	.(((((((.....((((.((((...........(((.((.(((.((((....)))).))).))))))))))))).....)))))))...	2.1	92 +/- 7%	0.451923	Yes
novel_miRNA_51	chr14	100910953	100910974	+	11	uucuuugaucaaacuggggacu	cccuuggcuugaucugagcauugaacuaauucauuucuuugaucaaacuggggacu	(((((((.((((((.(((...((((....))))...))).)))))).))))))...	1.2	27 +/- 13%	0.128205	No
novel_miRNA_52	chrX	22299617	22299634	-	57	uguuaggguucuuugaaa	ucaguauccugagguauccuuugaaucaugauagauaguuuucugguaugaaggaaauauguuaggguucuuugaaa	((((.(((((((.(((((((.....(((((.((((......)))).)))))))))..))).)))))))...))))))	1	27 +/- 13%	0.115385	No
novel_miRNA_53	chr16	2189688	2189705	+	104	agcugacuucugacacca	agcugacuucugacaccaagcccaacccuugggguugggggcggggguuugcugg	(((.((((((((...((((.(((((...))))).))))...)))))))).)))..	2.6	94 +/- 10%	0.685897	No
novel_miRNA_54	chr1	98046127	98046149	-	22	acggguauucuuggguggauaau	acggguauucuuggguggauaauacggauuacguuguuauugcuuaagaauacgcguag	(((.(((((((((((((.((((((((.....)).))))))))))))))))))).)))..	2.5	94 +/- 10%	0.647436	Yes
novel_miRNA_55	chr10	97875823	97875844	-	126	ucuggcugcuauggcccccucc	aggugccauucugagggccaggaguuugauuaugugucacucuggcugcuauggcccccucc	.((.(((((......((((((.(((..(((.....))))))))))))...))))).)).)))	81.1	85 +/- 36%	0.967949	Yes
novel_miRNA_56	chr10	97875860	97875884	-	30	aggugccauucugagggccaggagu	aggugccauucugagggccaggaguuugauuaugugucacucuggcugcuauggcccccucc	.((.(((((......((((((.(((..(((.....))))))))))))...))))).)).)))	81.1	85 +/- 36%	0.971154	No
novel_miRNA_57	chr7	94176807	94176828	-	68	ugacuccauuuuccauaggacu	uccuauggaaaauggagucaacaauuuuuacaguugcaaucaguauuguugacuccauuuuccauaggacu	(((((((((((((((((((((((((...................)))))))))))))))))))))))))))	3.1	94 +/- 13%	0.86859	Yes
novel_miRNA_58	chr7	94176858	94176879	+	86	ugacuccauuuuccauaggacu	uccuauggaaaauggagucaacaauacugauugcaacuguaaaaauuguugacuccauuuuccauaggacu	(((((((((((((((((((((((((.....((((....))))..)))))))))))))))))))))))))))	3.1	94 +/- 13%	0.865385	Yes
novel_miRNA_59	chr22	17707436	17707457	+	24	uaguuuuauauuuuugagcccu	gccucagaaauauaaaacuagcugguugaucccggcuaguuuuauauuuuugagcccu	(.(((((((((((((((((((((((......))))))))))))))))))))))).)))	2.6	93 +/- 10%	0.698718	Yes
novel_miRNA_60	chr2	71526827	71526848	+	30	cauccuagcuugccugagacug	cauccuagcuugccugagacuguccugguuuuagcacugaaagugccuguuccaggaaacccugcagucuccagcaaacugggacagu	..((((((.((((..(((((((((((((.....(((((...))))).....))))).......))))))))..)))).))))))..))	2.5	93 +/- 10%	0.653846	No
novel_miRNA_61	chr7	151002174	151002195	+	11	caggacaucugucuucccaccc	gugaggagggcagggccuccgggggccacagcacccaggacaucugucuucccaccc	(((.((((((((((...(((.(((((....)).))).)))..)))))))))))))..	2	93 +/- 10%	0.410256	Yes
novel_miRNA_62	chr1	244442962	244442980	-	33	ugagggggugcucguauuu	guaggagcagcuccaucugcccuucuaauacauaggugggagacugagggggugcucguauuu	(((.(((((.((((.(((.(((.((((.....)))).))))))....)))).))))).))).)	1.2	44 +/- 13%	0.134615	No
novel_miRNA_63	chrX	7187375	7187396	+	30	cauccuagcuugccugagacug	cauccuagcuugccugagacugucccaguuugaaaacuggaccucaucaguccuagacacacugggaugug	((((((((..((.(((.(((((..((((((....)))))).......))))).))).))..)))))))).)	1.1	44 +/- 13%	0.121795	Yes
novel_miRNA_64	chr1	173865755	173865774	-	89	uuggcugaugaauacugacu	uuggcugaugaauacugacuguauuuuccuugagcaugucuggaacaguguuuauguguuuucc	..(((..((((((((((........((((..((.....)).))))))))))))))..)))..))	0.8	0 +/- 0%	0.0833333	No
novel_miRNA_65	chr2	241376078	241376095	-	9	agccuaguagagccucca	gagguuccaaccagggugccaaauguguggguaaggcaaucccagguugcccaacccuccaagucagccuaguagagccucca	(((((((..((.(((.((.(...((.(.((((..(((((((...)))))))..)))).))).).)).))).)).)))))))..	0	0 +/- 0%	0.00961538	No
novel_miRNA_66	chr14	22978219	22978240	-	10	acagagcagcuguuggaucccc	acagagcagcuguuggauccccaccaagugucuggagguccgcagcugcucugccu	.((((((((((((.(((((.(((.........))).)))))))))))))))))..)	101.5	88 +/- 27%	0.974359	No
novel_miRNA_67	chr1	203175167	203175188	-	34	cacccaccugcccuuucuugcu	cacccaccugcccuuucuugcuccaccagcaggagagcaagaaaggguagguggguggg	(((((((((((((((((((((((..((....)).)))))))))))))))))))))))))	3.3	92 +/- 15%	0.884615	Yes
novel_miRNA_68	chr1	21844299	21844322	-	13	cugaccucuccccugugccccagc	ugagggcaucaggguggcaucucagcucacugaccucuccccugugccccagc	((.(((((.(((((.((....((((....))))...)).))))))))))))))	2.8	93 +/- 7%	0.782051	No
novel_miRNA_69	chr16	67957815	67957836	-	21	cacccagcugagccgcucaccc	gugggaggguugggcugggcaugggccacggcugcccccacagagcccacccagcugagccgcucaccc	(((((..((((.(((((((..((((((..((......))...).)))))))))))).)))).)))))))	2.6	93 +/- 7%	0.689103	Yes
novel_miRNA_70	chr9	35995988	35996008	+	28	auucuuuuccuuuauguagau	auucuuuuccuuuauguagauacccaguagugguaucuacauaaaggaaaagaauua	(((((((((((((((((((((((((....).))))))))))))))))))))))))))	2.5	93 +/- 7%	0.676282	Yes
novel_miRNA_71	chr9	35996022	35996042	-	28	auucuuuuccuuuauguagau	auucuuuuccuuuauguagauaccacuacuggguaucuacauaaaggaaaagaauua	((((((((((((((((((((((((.(....)))))))))))))))))))))))))))	2.4	93 +/- 7%	0.608974	No
novel_miRNA_72	chr1	221813953	221813974	-	42	agaaucuguugguaaagccucu	aggcucuaccaacagaugcacugugcuaccuguguuuccagaaucuguugguaaagccucu	(((((.(((((((((((...(((.(..((....))..)))).))))))))))).)))))))	2.4	93 +/- 7%	0.567308	Yes
novel_miRNA_73	chr6	52148951	52148972	+	2322	gcuggucaaacggaaccaaguc	gcuggucaaacggaaccaaguccgucuuccugagagguuugguccccuucaaccagcua	((((((..((.((.((((((.((.((((...)))))))))))).)).))..))))))))	2.4	93 +/- 7%	0.599359	Yes
novel_miRNA_74	chr15	25705933	25705954	-	12	gugcacgugaggauggcucuga	gcugucauccucagguggauuccuucccuccaggugcacgugaggauggcucuga	(..((((((((((.(((....(((.......)))..))).))))))))))..)).	2	93 +/- 7%	0.384615	No
novel_miRNA_75	chr15	99943334	99943351	+	84	cuugggcccuggacucag	cuugggcccuggacucagggucuugagaacgaacuguggcaccugggucuugggguacagguu	((((.(((((((((((((((((...((......))..))).)))))))).)))))).))))))	1.9	55 +/- 9%	0.342949	No
novel_miRNA_76	chr9	99039136	99039157	+	12	gccccauuuuagaacucuggaa	gccccauuuuagaacucuggaaauuaucuguguguuaauuuccagaucucuaaaaugggauua	(.(((((((((((..(((((((((((.(.....).)))))))))))..))))))))))).)))	1.8	55 +/- 9%	0.317308	No
novel_miRNA_77	chr14	22978220	22978241	+	15	gggauccaacagcugcucugug	cagagcagcugcggaccuccagacacuugguggggauccaacagcugcucugug	(((((((((((.(((.(((((.........))))).)))..)))))))))))).	1.5	55 +/- 9%	0.214744	No
novel_miRNA_78	chr5	107034841	107034860	-	46	ucugggugggaccuccaaau	ucugggugggaccuccaaauuaauuuuguacauauacccaggua	((((((((.......((((.....))))......))))))))..	1.3	55 +/- 9%	0.166667	No
novel_miRNA_79	chr1	231264849	231264870	+	10	ucauguugcucugcuguugccc	ucagcagcauggcugacuaaagacauugacaucaugacauugucauguugcucugcuguugccc	.((((((((.(((.(((....((((.((.((...)).)).))))..)))))).))))))))..)	1	55 +/- 9%	0.108974	Yes
novel_miRNA_80	chr7	118920802	118920823	-	2293	uuguaucccacuucugacacca	ggucugauggguaccucacuuugucacuuggcacuccugaggguugcuaaaagcucuacuuuguaucccacuucugacacca	((((.(((((((((........((...((((((.(((...))).))))))..))........))).))))..)).))).)))	0.1	0 +/- 0%	0.0224359	No
novel_miRNA_81	chr18	29586453	29586472	+	8	cuaccugggcucugccuccu	gaauggggcugcacagcagguggugaaggguaagcaugcaagcauuacuaccugggcucugccuccu	((.(((((((......((((((((((...(((....))).....)))))))))))))))))..))))	0	0 +/- 0%	0.00320513	No
novel_miRNA_82	chr3	37183233	37183255	-	30	auccuuuaacaaauuacuguagc	uacaguaauuuguuaaaggaugggaagguaacucucuauccuuuaacaaauuacuguagc	((((((((((((((((((((((((.((....)).))))))))))))))))))))))))))	2.6	92 +/- 6%	0.701923	Yes
novel_miRNA_83	chr8	10630628	10630647	+	20	cugccugggcucugccuccc	gagcuuugcaccucccggcaggcagccuccugccugggcucugccuccc	(((....(((...(((((((((......)))))).)))...))))))))	2.5	92 +/- 6%	0.669872	No
novel_miRNA_84	chr3	37183272	37183294	+	30	auccuuuaacaaauuacuguagc	uacaguaauuuguuaaaggauagagaguuaccuucccauccuuuaacaaauuacuguagc	(((((((((((((((((((((.(.(((....))).).)))))))))))))))))))))))	2.3	92 +/- 6%	0.516026	Yes
novel_miRNA_85	chr7	66932991	66933006	-	21	cgugguuguaguccca	cgugguuguagucccaccuacucaggaggcugaggcacaaauugcuugaaccugggagguugaauugagcuaagaucgug	(((((((.((((.(.((((.((((((....(.(((((.....))))).).)))))))))).).)))))))))....))))	2.2	92 +/- 6%	0.49359	No
novel_miRNA_86	chr12	28127376	28127397	-	89	aagaagauaaggaugguugacu	aagaagauaaggaugguugacugacucaaccauccuuaccuucuuag	((((((.(((((((((((((.....))))))))))))).))))))))	2.2	92 +/- 6%	0.461538	No
novel_miRNA_87	chr17	40501593	40501613	-	15	acucuucaccuggacucugag	acucuucaccuggacucugagucgucuuggucccaggagccaguagugaaggcaac	..(((((((((((..((((.(.(......).).))))..))))..)))))))....	2.1	92 +/- 6%	0.419872	No
novel_miRNA_88	chr5	96079150	96079171	-	11	aaugggaccuuccucuuugguu	ccaaagagguaggucccaguacugcuaagaucccugcaguaaugggaccuuccucuuugguu	(((((((((.((((((((.((((((..........)))))).)))))))).)))))))))).	1.9	59 +/- 10%	0.36859	No
novel_miRNA_89	chr7	41699237	41699257	+	13	uuggcagagagcucuuaguaa	ucugagaguacuuugucaagguugcguuccuuggcagagagcucuuaguaa	.((((((((.(((((((((((.......))))))))))).))))))))..)	1.7	59 +/- 10%	0.278846	Yes
novel_miRNA_90	chr14	20613398	20613415	-	56	aucccggacgagcccucg	agaggucccggguucaaaucccggacgagcccucg	((.(((.(((((.......)))))....)))))))	1.3	59 +/- 10%	0.160256	No
novel_miRNA_91	chr3	164341367	164341383	+	632	ucucgcuggggccucca	ucucgcuggggccuccaaaauguugugcccaggggug	((.(.(((((..(..((...))..)..))))))))))	0.6	0 +/- 0%	0.0576923	No
novel_miRNA_92	chr3	10688293	10688310	-	236	ugggcuggagcucagugg	acuggggcccucugcugggcuggagcucagugg	((((((((((......)))).....))))))))	2	90 +/- 11%	0.400641	No
novel_miRNA_93	chr1	80659265	80659286	+	17	uaaaaauaaccugaauuuaaac	uuaaaugcagguuauuuuuaaacuauaguaaauaacaauuuaaaaauaaccugaauuuaaac	((((((.(((((((((((((((................))))))))))))))).))))))))	1.7	66 +/- 13%	0.262821	Yes
novel_miRNA_94	chr17	12962322	12962339	+	437	guuucuuuagcagggcuu	gccuuucugauuugaaaugaugcaggaagcuggguuucuuuagcagggcuu	(((((.((((...(((((...((.....))...))))).)))).)))))))	1.3	66 +/- 13%	0.163462	No
novel_miRNA_95	chr7	125306895	125306912	+	26	ugguguguagcucagggg	ugguguguagcucagggguugagggacccuaggguacaguaauauccuaggccuucacauucacuuacuacucacucac	.((((.((((...((((((((((((..(((((((((......))))))))))))))).)))).))..)))).))))...	1.2	66 +/- 13%	0.150641	No
novel_miRNA_96	chr5	35854184	35854203	-	12	gagggaagcauuggacugug	gagggaagcauuggacugugguagaagcaagcaguuuggcguggcaacugacuuggccauauuucuucuccuccu	((((((((....(((.((((((.....(((((((((.(......)))))).))))))))))))))))).))))))	0.9	0 +/- 1%	0.0961538	No
novel_miRNA_97	chr20	30484923	30484942	-	121	augccugucugagcgucgcu	augccugucugagcgucgcuugccgaucaaaaucccccgggguugccuccaggcuccucggggugcacggcuguuccauggcaugg	(((((((...(((((......((((..((.....((((((((..(((....))).))))))))))..))))))))))).)))))))	2.5	94 +/- 8%	0.650641	No
novel_miRNA_98	chrX	150983437	150983457	-	2175	cgcugcggcggcggcggcggc	cgcugcggcggcggcggcggcggcggcggcggcggcggcggcggcggcggcggcggc	((((((.((.((.((.((.((.((....)).)).)).)).)).)).)))))).).))	1108.1	92 +/- 11%	0.996795	No
novel_miRNA_99	chr1	204996365	204996386	+	382	uuagcucccucuucccauguuc	gcugggaagguggugcugcugagugcggguuauuccauuagcucccucuucccauguuc	((((((((((.((.((((..(((((.....)))))...)))).)).)))))))).))))	198.7	92 +/- 11%	0.990385	Yes
novel_miRNA_100	chr1	204996328	204996348	+	14	gcugggaagguggugcugcug	gcugggaagguggugcugcugagugcggguuauuccauuagcucccucuucccauguuc	((((((((((.((.((((..(((((.....)))))...)))).)).)))))))).))))	198.7	92 +/- 11%	0.99359	No
novel_miRNA_101	chr14	100874549	100874572	-	31	agaaaggcaucauauaggagcugg	agaaaggcaucauauaggagcuggauaacugugcaucaacuccuguaugaagccguuccc	.(((.(((.(((((((((((...(((........)))..))))))))))).))).))).)	27	92 +/- 11%	0.923077	Yes
novel_miRNA_102	chr14	100874513	100874534	-	19	acuccuguaugaagccguuccc	agaaaggcaucauauaggagcuggauaacugugcaucaacuccuguaugaagccguuccc	.(((.(((.(((((((((((...(((........)))..))))))))))).))).))).)	27	92 +/- 11%	0.926282	No
novel_miRNA_103	chr10	101902602	101902623	+	38	acaaagagcugugguagaaagu	acaaagagcugugguagaaagugauuugcaaccuuacuuucuaccacagcucuuugu	((((((((((((((((((((((((.........))))))))))))))))))))))))	23.1	92 +/- 11%	0.916667	Yes
novel_miRNA_104	chr10	101902638	101902658	+	4	cuuucuaccacagcucuuugu	acaaagagcugugguagaaagugauuugcaaccuuacuuucuaccacagcucuuugu	((((((((((((((((((((((((.........))))))))))))))))))))))))	23.1	92 +/- 11%	0.919872	No
novel_miRNA_105	chr11	123057919	123057940	-	47	auuccuuuuucucuuccucaga	ucagggagaaagaaggguuauuaacauuaaaagaacuugcaguaauuccuuuuucucuuccucaga	((((((((((((((((((((((..((...........)).))))).)))))))).)))))))..))	22.5	92 +/- 11%	0.910256	No
novel_miRNA_106	chr11	123057963	123057984	-	10	ucagggagaaagaaggguuauu	ucagggagaaagaaggguuauuaacauuaaaagaacuugcaguaauuccuuuuucucuuccucaga	((((((((((((((((((((((..((...........)).))))).)))))))).)))))))..))	22.5	92 +/- 11%	0.913462	No
novel_miRNA_107	chr18	37567233	37567255	+	29	ccgcggguuucguuuucggcacc	ccgccggaccgagacucgcgcggcgugcgcugcccccgcggguuucguuuucggcacc	(.((((((.(((((((((((.((((.....))))..)))))))))))..))))))...	21.1	92 +/- 11%	0.903846	Yes
novel_miRNA_108	chr18	37567198	37567220	+	17	ccgccggaccgagacucgcgcgg	ccgccggaccgagacucgcgcggcgugcgcugcccccgcggguuucguuuucggcacc	(.((((((.(((((((((((.((((.....))))..)))))))))))..))))))...	21.1	92 +/- 11%	0.907051	Yes
novel_miRNA_109	chr9	116154349	116154371	-	40	cgcccggcggcggcggcggcggc	cgcugcugccgccgccgggggacgcgcacggcuucccaggcaccgcccggcggcggcggcggcggc	(((((((((((((((((((.(..((....((....))..))..).)))))))))))))))))))).	3.4	90 +/- 8%	0.887821	No
novel_miRNA_110	chr22	23394398	23394419	-	72	ucagacagggcuccccgcaccg	ggcggggaucccuggcuuugggaaacccuccucagacagggcuccccgcaccg	((((((((.(((((..(((((((.....))).))))))))).))))))).)).	3	90 +/- 8%	0.839744	Yes
novel_miRNA_111	chr3	159282702	159282721	-	70	uacugaguccuuuguucucu	uacugaguccuuuguucucugcuacgaacuacuacaaacuaguagagaacaaaggacucaguaaa	((((((((((((((((((((((((...............))))))))))))))))))))))))))	3	90 +/- 8%	0.849359	Yes
novel_miRNA_112	chr17	17836469	17836489	+	14	ugucccggcccggagccgcca	gcggcacccggccugggacgcguagaggcgcacgugucccggcccggagccgcca	(((((.((.((((.(((((((((........))))))))))))).)).)))))).	3	90 +/- 8%	0.833333	Yes
novel_miRNA_113	chr9	98056552	98056572	-	13	uccgcggcccucuccugugcg	cgcgggaagggcggcggggcgggucgaggaagcuccgcggcccucuccugugcg	((((((((((((.(((((((...........))))))).))))).))))))).)	3	90 +/- 8%	0.855769	Yes
novel_miRNA_114	chr2	124133697	124133718	+	22	agaucugugauuaugucaggga	agaucugugauuaugucagggaucagcuaucagaccccugacauggugacagaucugu	((((((((.((((((((((((.((........)).)))))))))))).))))))))))	2.9	90 +/- 3%	0.814103	Yes
novel_miRNA_115	chr1	46132488	46132508	+	22	uccggucggucucggaaccga	uccggucggucucggaaccgaagcugccgcagccucgggaauggggccggccggaga	((((((((((((((...((((.((((...)))).))))...))))))))))))))))	2.9	90 +/- 3%	0.810897	Yes
novel_miRNA_116	chr12	122996910	122996931	-	19	uugacuggccccucuccccagc	aggggagaggggcccuuugggcugagcuggagccgccugcccucucuugacuggccccucuccccagc	.(((((((((((((....((((.(.((.......))).))))..........))))))))))))).))	2.8	90 +/- 3%	0.778846	No
novel_miRNA_117	chr19	5978305	5978328	+	13	caucucccgccuccuuuucccgcc	caucucccgccuccuuuucccgccgacugagagggcggggaaagggccgggaagggc	(...(((((.(.((((((((((((.........))))))))))))).)))))..)))	2.7	90 +/- 3%	0.727564	Yes
novel_miRNA_118	chr22	50424377	50424397	+	51	uccguccgcguguggaagguc	ccguccgcguguggaagguccguccgcguguggaagguccgucaguguguggaagguccguccgcguguggaagguc	((.((((((((((((.((.((.((((((((((((...)))).))...)))))).)).)).)))))))))))).)).)	2.7	90 +/- 3%	0.753205	No
novel_miRNA_119	chr16	4684032	4684053	+	34	uccauuggagccugguucucuc	gggggcccugcucugauggucggugcauagcagcagaggcuguccauuggagccugguucucuc	(((((((..((((((((((.((((((......))....)))).))))))))))..)))))))))	2.7	90 +/- 3%	0.717949	Yes
novel_miRNA_120	chr7	158558990	158559011	-	27	ucuggaccccccaguguggccc	gccucacugggucuggguuugagagucuuccugggccucuggaccccccaguguggccc	(((.(((((((...(((((((((.((((....))))))).))))))))))))).)))))	2.7	90 +/- 3%	0.766026	No
novel_miRNA_121	chr19	3964373	3964394	-	47	cugagccuccucccaccccagc	uuggggagcgugggggugagggugggggaggcccgugcuuucccugcugagccuccucccaccccagc	(.((((....((((((.(((((((((((((((....)))))))))))....)))))))))))))))))	2.7	90 +/- 3%	0.730769	Yes
novel_miRNA_122	chr9	93566816	93566838	-	37	cggggcacucgggucuuugcugg	ugcugggacucgggcucccagggucugcucggucucucucggggcacucgggucuuugcugg	.((.((((((((((((((.((((.((....)).))))...))))).).)))))))).)).))	2.7	90 +/- 3%	0.772436	No
novel_miRNA_123	chr19	40670020	40670042	-	34	ucuguccugcccugcuucccagu	gggguagagggcggggcugcggcagggucugggccuguuugcugaccucuguccugcccugcuucccagu	.(((....(((((((((.(.(((((((((..(((......))))))).)))))).))))))))))))..)	2.7	90 +/- 3%	0.733974	No
novel_miRNA_124	chr1	202810987	202811008	+	26	ugccggggccggagcucccaga	ugccggggccggagcucccagagggcugggugcgaggccuaggcggg	((((.(((((...((.(((((....))))).))..))))).))))..	2.7	90 +/- 3%	0.740385	No
novel_miRNA_125	chr1	75614977	75614999	+	25	ugcuccccgcgcgccggcucugc	cgaguccgcgcugcgggagcggguggcuugcaccugcuccccgcgcgccggcucugc	((((((.((((.(((((((((((((.....)))))))).))))))))).))))).))	2.7	90 +/- 3%	0.75	Yes
novel_miRNA_126	chr11	16790915	16790939	-	166	caucaccugggacucugcccacagg	uguggggagagguaaaggggugugacacuggcaggucacaucaccugggacucugcccacagg	((((((.((((....(((((((((((........)))))))).)))....)))).)))))).)	2.7	90 +/- 3%	0.711538	Yes
novel_miRNA_127	chr22	20149005	20149026	+	72	ucagacagggcuccccgcaccg	ggcagggaucccuggcuuugggaaacccuccucagacagggcuccccgcaccg	(((.((((.(((((..(((((((.....))).))))))))).)))).)).)).	2.6	90 +/- 3%	0.695513	Yes
novel_miRNA_128	chr3	122973742	122973761	-	15	gcagauucccagagugggac	gcagauucccagagugggacagggaggcuccacauugccugcccuccuugggaaucuacaa	(.((((((((((.(.(((.((((.((........)).))))))).).)))))))))).)))	2.6	90 +/- 3%	0.708333	No
novel_miRNA_129	chr15	68700596	68700614	+	15	ccgagggagggcugggggc	cccaggcccuuccccaggggcuuugggcccgagggagggcugggggc	(((.((((((.(((..(((.(....).)))..))))))))).)))..	2.5	90 +/- 3%	0.628205	No
novel_miRNA_130	chr10	86036212	86036233	-	15	aggcggacugucuuagaguggu	aggcggacugucuuagagugguaaugucccuugucguagccacccaguaccagucugcccag	.(((((((((.....(.(((((.(((........))).))))).).....)))))))))..)	2.5	90 +/- 3%	0.61859	No
novel_miRNA_131	chr19	48478253	48478275	+	136	ucuguccaccuugcuucuucagg	gagggaggugggguggggugaggacuuggaagucugaguucuguccaccuugcuucuucagg	..(((((((((((((((...(((((((((....))))))))).)))))))))))))))....	2.5	90 +/- 3%	0.644231	Yes
novel_miRNA_132	chr5	93620711	93620732	+	21	agccaggcagggcgcugucagc	agccaggcagggcgcugucagccuuaaugugagcgcugacuggcagcgcucagcccgcgcuca	((((.(((.(((((((((((((((((...)))).))))....))))))))).))).).)))).	2.5	90 +/- 3%	0.666667	No
novel_miRNA_133	chr9	99052748	99052770	-	22	ucucaggcucuuggaaucugccu	acagguuccaagagccugagaggcaggaacagcgcuucucaggcucuuggaaucugccu	.(((((((((((((((((((((((.(......))))))))))))))))))))))))...	2.5	90 +/- 3%	0.673077	No
novel_miRNA_134	chr17	38586003	38586024	-	27	uaguccaggcagacucuccuga	uaguccaggcagacucuccugaaguggagccugacauucaggggguggggcugggcuggc	((((((((.(..((((.((((((((........)).))))))))))..).))))))))).	2.5	90 +/- 3%	0.634615	Yes
novel_miRNA_135	chr10	103602413	103602434	+	75	ugcuuggacgcgccucucgauc	uggggggcguggccuucuugcucugguugacgguguucagugcuuggacgcgccucucgauc	(((((((((((.((.....((.((((..........)))).))..)).)))))))))).)))	2.5	90 +/- 3%	0.615385	Yes
novel_miRNA_136	chr17	76905998	76906018	+	69	ucuguguuccgcccacccaga	cgggggggcggggcucagagcugcugcuccucucugcugacccucuguguuccgcccacccaga	((((((((((((((.(((((...(.((........)).)...))))).))))))))).......	2.5	90 +/- 3%	0.63141	No
novel_miRNA_137	chr2	130593836	130593857	-	116	cauggcaaccaccacccagggc	ucuaguggugcugguugccaugccugcaagguuguccgcuucacauggcaaccaccacccagggc	(((.(.((((.(((((((((((...((..((....))))....))))))))))).))))))))))	2.4	90 +/- 3%	0.586538	Yes
novel_miRNA_138	chr11	79437077	79437101	-	23	acuggaccuguuggagcugauugcc	ugaggguguugacgggaagcccuuccacuuaguggaacuggaccuguuggagcugauugcc	(((.(((.((((((((...((.((((((...))))))..)).)))))))).)))..)))))	2.4	90 +/- 3%	0.541667	No
novel_miRNA_139	chr16	57736459	57736480	+	43	uagcucuguccuugggaaucgc	uagcucuguccuugggaaucgcagggagcaggagcgguucccuugccaggagcuggg	(((((((...(..(((((((((...........)))))))))..)...)))))))))	2.4	90 +/- 3%	0.554487	No
novel_miRNA_140	chr11	112697448	112697472	-	77	ucuggccaugucucaacuuugugcu	ucuggccaugucucaacuuugugcuaggaguaaaacauggagcaaguggagacuagcacaaguggacaaggccagc	(..((((.(((((..((((.(((((((........(((.......)))....)))))))))))))))).)))))))	2.4	90 +/- 3%	0.544872	Yes
novel_miRNA_141	chr18	980091	980113	+	15	cagggaggugaaugguucugucu	gcuggaccacuuagcucccuggcuucagcccuuuuuccagggaggugaaugguucugucu	((.((((((.(((.((((((((..............)))))))).))).)))))).).))	2.4	90 +/- 3%	0.557692	No
novel_miRNA_142	chr10	101753464	101753488	-	15	uacugcuuaugaacucugccacccc	gguggggggguuacuaaucauuuacuuacugcuuaugaacucugccacccc	(((((.((((((..(((.((.........)).)))..)))))).)))))))	2.4	90 +/- 3%	0.535256	No
novel_miRNA_143	chr5	102141427	102141448	-	22	uuugcuuuguaauguggacugg	ggucuacaucccagagcaaacauguuaccauaacaugucuuuuugcuuuguaauguggacugg	(((((((((..((((((((((((((((...))))))))....))))))))..)))))))))))	2.4	90 +/- 3%	0.592949	Yes
novel_miRNA_144	chr9	14706022	14706042	-	14	aaauuaugaugugguuaugau	cguaacccugucauaaauucagaauacagaugcuccugaaauuaugaugugguuaugau	(((((((.((((((((.(((((.............))))).)))))))).)))))))))	2.4	90 +/- 3%	0.605769	No
novel_miRNA_145	chr22	24437954	24437976	+	13	ugugggcgacaagguuugcugcu	ugugggcgacaagguuugcugcugagaacaguuugaaaaccagcaaagcagguggcccagggc	(.(((((.((..(.((((((((((....))).........))))))).)..)).))))).).)	2.4	90 +/- 3%	0.580128	No
novel_miRNA_146	chr2	130526915	130526936	+	116	cauggcaaccaccacccagggc	ucuaguggugcugguugccaugccugcaagguuguccgcuucacauggcaaccaccacccagggc	(((.(.((((.(((((((((((...((..((....))))....))))))))))).))))))))))	2.4	90 +/- 3%	0.583333	Yes
novel_miRNA_147	chr3	49020633	49020654	+	13	ggacgaaauccaagcgcagcug	ggacgaaauccaagcgcagcuggaaugcucuggagacaacagcugcuuuugggauuccguugcc	.((((.((((((((.(((((((.....((....))....))))))).))).))))).)))).))	2.4	90 +/- 3%	0.589744	Yes
novel_miRNA_148	chr19	54148127	54148148	+	31	ucugcucucucccacccgcagu	ugagguggggguggugagggagaccagcuggcccacuggguccugacccucugcucucucccacccgcagu	((.((((((((.((((((((....(((..(((((...)))))))).))))).)))..))))))))..))).	2.4	90 +/- 3%	0.564103	No
novel_miRNA_149	chr12	6856283	6856305	+	25	ucugacccucugcuucccccagg	aaggggaagaggggcauguggggcaggggguuggguauugccucugacccucugcuucccccagg	..((((((((((((.....(((((((...........)))))))....))))).)))))))..))	2.3	90 +/- 3%	0.496795	No
novel_miRNA_150	chr3	124093139	124093162	+	37	ucccucucccuccuugcuccuacc	caggggcaggcgguggagguugugacucugcuugcuuucucccucucccuccuugcuccuacc	.(((((((((.((.(((((..(.(((.......).)).)..))))).)).)).))))))).))	2.3	90 +/- 3%	0.519231	Yes
novel_miRNA_151	chr7	102503245	102503267	-	48	caaucuuccuccacccccaccag	gguggugacaagugggggagggggggcucagggacaagucgaugauccaaucuuccuccacccccaccag	(((((.(....(((((((((((..((.(((..((....))..))).))..)))))))))))).)))))).	2.3	90 +/- 3%	0.522436	No
novel_miRNA_152	chr7	102602406	102602428	-	48	caaucuuccuccacccccaccag	gguggugacaagugggggagggggggcucagggacaagucgaugauccaaucuuccuccacccccaccag	(((((.(....(((((((((((..((.(((..((....))..))).))..)))))))))))).)))))).	2.3	90 +/- 3%	0.525641	No
novel_miRNA_153	chr14	76457195	76457216	-	29	caggcacugguagaaccugacc	ucagaguggaugcugccggugccugugggaaggaggcaggcacugguagaaccugacc	((((.((.....((((((((((((((.........)))))))))))))).)))))).)	2.2	90 +/- 3%	0.467949	No
novel_miRNA_154	chr20	63178514	63178534	-	37	ucaagguccgcugugaacacg	cauucaccgcgugccuuaauuguauagacauuaaaucaagguccgcugugaacacg	..(((((.(((.(((((.(((..((....))..))).))))).))).)))))..).	2.2	90 +/- 3%	0.483974	No
novel_miRNA_155	chr12	56480077	56480100	+	16	uuccuguccuuuuuccagaggguu	uuccuguccuuuuuccagaggguuuaaucuucugacccuggggcagggaugggcuug	..(((((((((.(((((..(((((.........)))))))))).)))))))))....	2.2	90 +/- 3%	0.458333	Yes
novel_miRNA_156	chr2	55139989	55140010	-	22	cugaaagcuguaaccuggguga	ucccaggcaccagcccuuucaccugaugucagagcagcacagcugaaagcuguaaccuggguga	.((((((...((((..(((((.(((.(((.......)))))).)))))))))...)))))).))	2.1	90 +/- 3%	0.439103	Yes
novel_miRNA_157	chr17	81451118	81451138	+	125	aagccaucucuccgcgugacu	aagccaucucuccgcgugacuuugaacuugguugaagccacguagacagacgccuguug	(((.(.(((.((.(((((.((((((......)))))).))))).)).))).).)).)))	2.1	90 +/- 3%	0.423077	Yes
novel_miRNA_158	chr5	81750138	81750159	+	14	cuccuccagcggaucccgcucc	aguuggguccgcugcgagaggcagaaacgccagccuccuccagcggaucccgcucc	(((.((((((((((.(((((((.(......).)))).))))))))))))).)))))	2.1	90 +/- 3%	0.445513	No
novel_miRNA_159	chr18	21500273	21500297	-	11	cccugucagcaggagccgucggggg	cuaagaaacggccccggcuggcuuggcccuaccugugggggcccugucagcaggagccgucggggg	((.....(((((.((.((((((..((((((.......))))))..)))))).)).)))))..))).	2.1	90 +/- 3%	0.426282	No
novel_miRNA_160	chr17	57116089	57116111	+	11	cacucugcucccuacccugcagu	cgcagggagguggguaguggccagguggcccuuggugcccugcccuggcccaggcguuccacgcacucugcucccuacccugcagu	.(((((((((.((((((.(((..((.(((.(((((.(((.......)))))))).)))))..)).).))))))))).))))))...	2	90 +/- 3%	0.391026	No
novel_miRNA_161	chr8	64379173	64379193	-	43	ucaagguccgcugugaacacg	cauucaccgcgugccuuaauuguaugacauuaaaucaagguccgcugugaacacg	..(((((.(((.(((((.(((...........))).))))).))).)))))..).	2	90 +/- 3%	0.413462	No
novel_miRNA_162	chr15	44427217	44427240	-	11	uuuuuccucccgcuccuaacggaa	gcguuaggaguggagaggcggggacccgaaggacgguuuuuccucccgcuccuaacggaa	.((((((((((((.((((.(((((((........)))))))))))))))))))))))..)	2	90 +/- 3%	0.38141	Yes
novel_miRNA_163	chr12	120126379	120126400	-	19	caugguaacuguucucugccuc	uguagccagaacagccaauggcuacaacuuuugguagccaugguaacuguucucugccuc	.((((..((((((((((.(((((((........))))))))))...)))))))))))...	1.9	51 +/- 5%	0.326923	No
novel_miRNA_164	chr12	86745113	86745136	-	696	uuuccucucugccccauagggugu	uuuccucucugccccauaggguguagcucuaacuacccucuagggaagagaagguuggg	...(((((((..(((.(((((.((((......)))).)))))))).)))).)))..)))	1.9	51 +/- 5%	0.323718	Yes
novel_miRNA_165	chr12	124927842	124927857	-	95	ucccggguuucggcac	ucccggguuucggcacuuccucuuuuuccuuccccccgggggaaaaaggaggugcauagacgaagccgauu	((...((((((((((((((((..(((((((((.....)))))))))))))))))).....)))))))))))	1.9	51 +/- 5%	0.330128	No
novel_miRNA_166	chr17	2595974	2595996	+	20	uuucacagcgucuuucucuugcu	uaagggagcagaagcugugaaaugcuguauugcccuuucacagcgucuuucucuugcu	((((((((.(((.(((((((((.((......))..))))))))).)))))))))))))	1.9	51 +/- 5%	0.346154	Yes
novel_miRNA_167	chr19	48611889	48611907	+	11	acugcauuucuggguccug	ggaucagugguggaugucccguagggcacugugggcaacugcauuucuggguccug	(((((((..((((.((.(((((((....))))))))).))))....)).)))))))	1.9	51 +/- 5%	0.352564	No
novel_miRNA_168	chr1	33265641	33265663	+	13	ggaggcaaacuuugagcgugucu	ggaggcaaacuuugagcgugucucaggagccuaaaacaugagaagccucaguuucccucucc	(((((.(((((..(((.((.(((((.............))))).)))))))))).)))))).	1.9	51 +/- 5%	0.362179	Yes
novel_miRNA_169	chr5	17155932	17155952	-	23	ucugaauaggucaauuccccu	aagaauuggccuacucaggugucagcaaagccuuccucucugaauaggucaauuccccu	..(((((((((((.(((((.(...((...))...)...))))).)))))))))))..))	1.8	51 +/- 5%	0.310897	Yes
novel_miRNA_170	chr14	34556214	34556230	-	30	cccugccuuacuggaag	ugugguagugggggacugcguucgcgcuuuccccugccuuacuggaag	(.(((((((((((((..(((....)))..))))))))..))))).)))	1.8	51 +/- 5%	0.294872	No
novel_miRNA_171	chr19	29697197	29697221	-	24	ucugggugucgggugucuggguauc	uauccgggugucuggcugucagguuucugggugucugggugucgggugucuggguauc	((((((((((((((((..((((((........))))))..))))))))))))))))))	1.8	51 +/- 5%	0.301282	No
novel_miRNA_172	chrX	74844539	74844560	-	170	ugaggcucgccaggggaguuga	agucucuccucucuagccccccuguauuagguguucaugaggcucgccaggggaguuga	((.(((((((..(.((((.(((((...)))).......).)))).)..)))))))))))	1.8	51 +/- 5%	0.320513	No
novel_miRNA_173	chr4	74703250	74703269	+	14	ccugaggaucugugacuucc	ccugaggaucugugacuuccuggaauagcugggugucagucauagagguccugguuca	.....((((((((((((.(((((.....)))))....)))))))))..))))))))..	1.8	51 +/- 5%	0.307692	No
novel_miRNA_174	chr14	34546873	34546889	+	30	cccugccuuacuggaag	ugugguagugggggacugcguucgcgcuuuccccugccuuacuggaag	(.(((((((((((((..(((....)))..))))))))..))))).)))	1.8	51 +/- 5%	0.291667	No
novel_miRNA_175	chr22	39628712	39628734	+	10	uuggcgccggcaauggcaggagc	ccuggccaggccucuuggugcccacugugcuccugauuaguuggcgccggcaauggcaggagc	(((.((((.(((....((((((.((((..(....)..)))).)))))))))..)))).)).))	1.8	51 +/- 5%	0.304487	Yes
novel_miRNA_176	chr7	129774928	129774951	+	49	uuauggcccuucgguaauucacug	uuauggcccuucgguaauucacugacugagacuguucacagugaauucuaccagugccauacac	.((((((.((..((((((((((((..((((....))))))))))))..)))))).)))))).))	1.7	51 +/- 5%	0.275641	Yes
novel_miRNA_177	chr8	140171771	140171791	-	15	agcauggcacuggaguagagc	uccuaccccagaguccugcuuugaaugcacuaaaaaguauaaauauuagcauggcacuggaguagagc	((.(((.((((.(((.((((....((((........)))).......)))).))).)))).)))))).	1.7	51 +/- 5%	0.282051	No
novel_miRNA_178	chr19	43637856	43637876	-	161	uuuaaaguucuagaaccguga	aggauucuagaauccagaaggcuuuagaaucuugacaccuuuaaaguucuagaaccguga	(.(.(((((((((...(((((..((((....))))..)))))...))))))))).).)).	1.7	51 +/- 5%	0.259615	No
novel_miRNA_179	chr16	1762653	1762675	+	10	cucccugugcccuccccugcaga	gguaagggaggcgugagggcacuagcagguugcucccugugcccuccccugcaga	.(((.((((((.((.((((....((((...))))))))..)))))))).)))...	1.6	51 +/- 5%	0.240385	Yes
novel_miRNA_180	chr1	43427033	43427054	+	23	uaauuucuguuuuucucuuaca	gaggaggggaacagggguuggacauucccuuauagauugcucuaauuucuguuuuucucuuaca	.(((((((((((((((((((((((.((.......)).)).)))))))))))))))))))))...	1.5	51 +/- 5%	0.217949	No
novel_miRNA_181	chr12	111341717	111341739	+	16	cuggccaggaacuuuugggaugg	cuggccaggaacuuuugggauggggacaccaccucucagcccucccucucuuccuggccccagcc	(((((((((((.....((((.(((...............)))))))....)))))))))..))).	1.5	51 +/- 5%	0.211538	No
novel_miRNA_182	chr20	20894940	20894964	-	11	cguuucacaggauuguuuacucaag	ugggcuuguucuuggaaugcuuucuuccguuucacaggauuguuuacucaag	((((...((((((((((((........))))))).)))))......)))).)	1.5	51 +/- 5%	0.221154	No
novel_miRNA_183	chr7	123134961	123134985	+	11	ucuguucccauuucaccuugguggc	cacauaagcagaaaugggaacaggugaaaauuagugggacugaaugucuguucccauuucaccuugguggc	(((.((((..((((((((((((((......(((((...)))))...))))))))))))))..))))))).)	1.5	51 +/- 5%	0.224359	No
novel_miRNA_184	chr9	98304595	98304617	-	12	cccaggcacugugagcucugcac	acaggcuacccauggugccuccauccuccuggacaugcagucagcccccaggcacugugagcucugcac	.((((((...((((((((((.....((.(((......)))..)).....))))))))))))).)))..)	1.5	51 +/- 5%	0.227564	No
novel_miRNA_185	chr12	97563872	97563893	+	20975	auguagggauggaagccaugaa	uauggcuuuuuauuccuaugugauaguaauaaagucucauguagggauggaagccaugaa	((((((((((.((((((((((((.(.(.....).).))))))))))))))))))))))))	1.4	51 +/- 5%	0.173077	Yes
novel_miRNA_186	chr5	12412178	12412201	+	241	gccucgaugaucucggacaagauc	gccucgaugaucucggacaagaucuggaauucucuggauuaccaggcag	((((.(.(((((.((((...((........)))))))))))).))))))	1.4	51 +/- 5%	0.198718	No
novel_miRNA_187	chr19	58567358	58567379	-	54	uggcagugcauacuguuggcuc	uggcagugcauacuguuggcucagaauucugugcagacagagcccacagcagcagcccugcccag	.(((((.((...((((.(((((.......(((....)))))))).)))).....)).)))))..)	1.4	51 +/- 5%	0.179487	No
novel_miRNA_188	chr1	3260190	3260208	+	10	uccugauugucuggauucc	uccugauugucuggauuccugugguucuggggggccaggccccaaggaca	((((....((((((.(((((.........)))))))))))....))))..	1.4	51 +/- 5%	0.185897	No
novel_miRNA_189	chr5	56459200	56459224	-	11	cauauguggacugucauauguuggc	cacgguagacguaagcauggcaaggguuuuuuccuuugcauauguggacugucauauguuggc	((..((((((((..((((((((((((......))))))).)))))..)).))).)))..))).	1.4	51 +/- 5%	0.201923	No
novel_miRNA_190	chr12	2396137	2396155	+	17	ccugggucugacacucuga	ccugggucugacacucugauggucuuuuagggugcuggguuauuuccugggg	((.(((((((.((((((((.......)))))))).)))).....))).))))	1.3	51 +/- 5%	0.157051	No
novel_miRNA_191	chr11	34324802	34324819	-	58	gugcgucuuugugcuuuc	gugcgucuuugugcuuucuuggcagaaagguaggggaagcuaaa	..((.(((((...((((((....))))))...))))).))...)	1.2	51 +/- 5%	0.125	No
novel_miRNA_192	chr17	19979440	19979461	+	10	uuguuagagcagguuaaaagau	cccuuaaccugcucuaauaauaauauggucuuuucacuauauuguuagagcagguuaaaagau	(..((((((((((((((((...(((((((......)))))))))))))))))))))))..)))	1.2	51 +/- 5%	0.13141	Yes
novel_miRNA_193	chr1	228465614	228465634	+	15	ccggaggucauuuaucugccc	ccggaggucauuuaucugcccuagcuggggcagauaauuuaccucuccac	..((((((...(((((((((((....)))))))))))...))))))..))	1.2	51 +/- 5%	0.137821	No
novel_miRNA_194	chr1	11908236	11908253	+	744	ccaauuuuuugaggccuu	ccaauuuuuugaggccuugcguuucuuagcagggcuuauuuuaaguguu	(..((((....(((((((((........))))))))).....)))))))	0.8	0 +/- 0%	0.0865385	No
novel_miRNA_195	chr8	17353631	17353652	-	10	auucucucugaauuuugucagg	auucucucugaauuuugucaggugguuuuccaaaccagacaaaauccugagaggcauac	((((((((.(.((((((((.(((((....))..))).)))))))).).)))))).))).	0.7	0 +/- 0%	0.0737179	Yes
novel_miRNA_196	chr11	66728457	66728478	+	7	aucuggagccggcggccccgcg	ccgcaggccgccggcucccgcgggaggcccgggaccaucuggagccggcggccccgcg	(....((((((((((((((.((((...)))).).......)))))))))))))..)))	0.6	0 +/- 0%	0.0480769	No
novel_miRNA_197	chr1	166197897	166197919	-	24	cccuauaggacccuguagucuag	agagcagagccauggggagauuguagucuacucccuauaggacccuguagucuag	(((((((.(((((((((((...........)))))))).)).).))))..)))..	0.6	0 +/- 0%	0.0544872	No
novel_miRNA_198	chr4	90193045	90193068	-	11	ccacggauauguaggacuugcucc	ccacggauauguaggacuugcuccugagauucucaauggggugucacaggcaugcugaggug	((.(((.(((((..(((..(((((((((...))))..))))))))....)))))))).))))	0.4	0 +/- 0%	0.0352564	No
novel_miRNA_199	chr17	57461179	57461200	+	8	agaguggacugcacagaucaca	gggucugccggcuucucccugcccuugacccggccgcagaguggacugcacagaucaca	.((((((.(((((.(((...(((........)))....))).)).)))..)))))).))	0.1	0 +/- 0%	0.0192308	No
novel_miRNA_200	chrX	14005852	14005869	-	15	agagcacuucugacacca	agagcacuucugacaccagaugucagggggcuuuuc	(((((.(((((((((.....))))))))))))))).	0.1	0 +/- 0%	0.025641	No
novel_miRNA_201	chr19	7582383	7582400	-	2443	gcccaggcaccuccacca	ccggagggccaccaaggaggccagaaauuugucaucuuuaccacaugaugaugagagcgggcccaggcaccuccacca	..((((((((........((((.....(((((((((..........)))))))))....))))..))).)))))....	0	0 +/- 0%	0.00641026	No
novel_miRNA_202	chr17	18468628	18468651	+	198	ucacugggaggcaucuggagcuga	ggcugcaggccaccaaguugcagguucugacagcuccacugucacugggaggcaucuggagcuga	((((.((((((.((.(((.((((...............)))).))).)).)))..))).))))))	2.2	95 +/- 6%	0.477564	Yes
novel_miRNA_203	chr17	20475667	20475690	-	198	ucacugggaggcaucuggagcuga	ggcugcaggccaccaaguugcagguucugacagcuccacugucacugggaggcaucuggagcuga	((((.((((((.((.(((.((((...............)))).))).)).)))..))).))))))	2.2	95 +/- 6%	0.480769	Yes
novel_miRNA_204	chr16	25986878	25986895	-	17	ugagauguagcgcagugg	ugagauguagcgcaguggcaaaacaaacugccaucugaaaauuacauccuagg	((.(((((((..((((((((........))))).)))....))))))).))))	0.8	0 +/- 1%	0.0801282	No
novel_miRNA_205	chr16	3736026	3736043	+	24	gggucuguaccucagugg	gggucuguaccucagugguuucacuggcugcagugcucucuu	(((.(((((.(.(((((....)))))).)))))....)))))	0.5	0 +/- 1%	0.0448718	No
novel_miRNA_206	chr5	10217806	10217823	-	85	gggcagguagcucagugg	gggcagguagcucaguggagcugaaacugcuugagggg	...(((((((.(((((...)))))..)))))))...))	0	0 +/- 1%	0.0128205	No
novel_miRNA_207	chr13	80270457	80270478	+	16	uaugcauccagaacuagaacuu	guucuaguucugguugcauaccuacuguauggcaugcauauaugguaugcauccagaacuagaacuu	(((((((((((((.((((((((...((((((.....)))))).)))))))).)))))))))))))))	2.4	91 +/- 9%	0.548077	Yes
novel_miRNA_208	chr15	76150403	76150425	-	18	acccugucggcccuacuuugaga	acccugucggcccuacuuugagauuuucauccuucaaguucucaaggaaggagcugagggagguga	(((((.((((((((.((((((((.(((........))).)))))))).))).))))).)).)))..	2.2	95 +/- 7%	0.471154	No
novel_miRNA_209	chr8	58849908	58849928	-	15	auggccaaugaguaccugaac	ccagguacucauuggcuguuagauuacaccuaauggccaaugaguaccugaac	.(((((((((((((((((((((.......)))))))))))))))))))))...	2.1	95 +/- 7%	0.455128	No
novel_miRNA_210	chr11	12321513	12321535	+	13	gcaggaagagacgcagcagcuug	gcaggaagagacgcagcagcuugucuuugauucugccaagcuucugcaucuuuucuuccc	(.(((((((((.((((.((((((.(.........).)))))).)))).))))))))))).	1.8	44 +/- 18%	0.285256	Yes
novel_miRNA_211	chr18	363401	363419	+	34	gugucuauagcucaguggu	uucugggcuauuuucaugaucacaagugucuauagcucaguggu	(.(((((((((...(((........)))...))))))))).)))	1.7	44 +/- 18%	0.25641	No
novel_miRNA_212	chr1	39778890	39778907	+	364	agcccggaagagccccca	ggaaagagguuccgggaggaggggggcugggugcaccuccccacccugugccucagcccggaagagccccca	((...(...(((((((..((((((((.((((........))))))))...))))..)))))))...).))))	2.6	94 +/- 8%	0.692308	No
novel_miRNA_213	chr13	75779131	75779152	+	10	uaauccucaagccuguacaacc	uaauccucaagccuguacaaccaggacagagcauguggaaaggugugcaggcuugaggauuagg	(((((((((((((((((((.((...(((.....))).....))))))))))))))))))))).)	1.9	13 +/- 12%	0.333333	Yes
novel_miRNA_214	chr16	26874569	26874591	+	53	ugguugacacagcgagacucugu	aggagaauugcuggaacuggggagguggagguugcagugagcaaagaucacgccacugcacuccagccugguugacacagcgagacucugu	((.((..((((((((((((((....(((((..(((((((.((.........)))))))))))))).)))))))..).))))))..))))))	1.8	13 +/- 12%	0.298077	No
novel_miRNA_215	chr1	33558066	33558088	-	22	auggaaggaugacucuucugacc	ugggaggaguucucuaaggaggugaugucuagcuggacauggaaggaugacucuucugacc	(.(((((((((.(((.......(.((((((....)))))).)..))).))))))))).)))	1.4	13 +/- 12%	0.189103	No
novel_miRNA_216	chr10	4631059	4631080	-	15	caaagggugagaauaccagcca	caaagggugagaauaccagccauucauaucaugagcuguggcugguguucccacccuuugag	(((((((((.(((((((((((((((((...))))...))))))))))))).)))))))))))	3.2	97 +/- 7%	0.875	Yes
novel_miRNA_217	chrX	15492086	15492107	-	11	ucugucagccucauugguagca	ucugucagccucauugguagcaacuaccucaugggugcuaccagugaggcugacagaug	((((((((((((((((((((((.(((.....))).))))))))))))))))))))))))	2.4	95 +/- 5%	0.612179	Yes
novel_miRNA_218	chr2	55982984	55983005	-	199	caucaguuccuaaugcauugcc	uacugcaucaggaacugauuggauaagaaucagucaccaucaguuccuaaugcauugcc	((.(((((.((((((((((.((((........))).).)))))))))).))))).)).)	1.2	65 +/- 10%	0.144231	Yes
novel_miRNA_219	chrM	5860	5879	-	259	gagugaagcauuggacugua	agagaauagucaacggucggcgaacaucagugggggugagguaaaauggcugagugaagcauuggacugua	((....(((((..((.(((((.(((.(((.......))).))....).))))).))..).))))..)))))	136.6	94 +/- 12%	0.983974	No
novel_miRNA_220	chrM	5909	5930	-	20	agagaauagucaacggucggcg	agagaauagucaacggucggcgaacaucagugggggugagguaaaauggcugagugaagcauuggacugua	((....(((((..((.(((((.(((.(((.......))).))....).))))).))..).))))..)))))	136.6	94 +/- 12%	0.987179	No
novel_miRNA_221	chr1	631030	631049	-	259	gagugaagcauuggacugua	agagaauagucaacggucggcgaacaucagugggggugagguaaaauggcugagugaagcauuggacugua	((....(((((..((.(((((.(((.(((.......))).))....).))))).))..).))))..)))))	136.6	94 +/- 12%	0.977564	No
novel_miRNA_222	chr1	631079	631100	-	20	agagaauagucaacggucggcg	agagaauagucaacggucggcgaacaucagugggggugagguaaaauggcugagugaagcauuggacugua	((....(((((..((.(((((.(((.(((.......))).))....).))))).))..).))))..)))))	136.6	94 +/- 12%	0.980769	No
novel_miRNA_223	chr2	42092545	42092566	-	19	ccagggcaaauguuuguacuuu	aguacaaacauuugcccugguuccugugcaacuuccugagacucaaagaaccagggcaaauguuuguacuuu	(((((((((((((((((((((((.((.(...(((...))).).))..)))))))))))))))))))))))))	3.1	92 +/- 10%	0.862179	No
novel_miRNA_224	chr4	13909956	13909975	-	11	uauguaaacugagagaaccu	uauguaaacugagagaaccucaguguuacccacuuguaacugagguucucuugguuuacauaag	((((((((((((((((((((((((..(((......)))))))))))))))))))))))))))))	2.8	93 +/- 6%	0.791667	Yes
novel_miRNA_225	chr17	48122184	48122205	-	17	ccccugggcuguuacuguuccc	agacaguaacagcccgggacagccuuucccaaaauaaaggccccugggcuguuacuguuccc	.(((((((((((((((((...((((((........)))))).))))))))))))))))).).	2.7	93 +/- 6%	0.721154	Yes
novel_miRNA_226	chr5	168165897	168165918	+	21	ucucaccuggcauaagcaauuc	guugcuuaugucaggugagagggguagacaccaauucucucucaccuggcauaagcaauuc	((((((((((((((((((((((((...........))))))))))))))))))))))))))	2.7	93 +/- 6%	0.762821	Yes
novel_miRNA_227	chr2	42092597	42092618	+	11	ccagggcaaauguuuguacucc	aguacaaacauuugcccugguucuuugagucucaggaaguugcacaggaaccagggcaaauguuuguacucc	(((((((((((((((((((((((((((...((.....))...)).)))))))))))))))))))))))))..	2.7	93 +/- 6%	0.75641	No
novel_miRNA_228	chr19	13151788	13151808	+	13	cccgccccuccgcgccccccc	ggggauggggaggggcguggccggagcgcaaagccccgccccuccgcgccccccc	((((.((.(((((((((.(((...........))).))))))))).)).))))..	3	87 +/- 24%	0.836538	No
novel_miRNA_229	chr20	36031040	36031057	-	5030	gccccagcaucuccacca	ggcuaaggggcagcugccccaucuggauggggaacuuacacagugggccccagcaucuccacca	((((..(((((.((((((((((....))))))........))))..)))))))).......)))	2	91 +/- 9%	0.397436	No
novel_miRNA_230	chr13	110237028	110237050	-	83	ucuggggcccugggcagaccucc	aggacugcuggaggaccacaaagaaaugagccuacuccucuggggcccugggcagaccucc	(((.(((((.(.((.((....(((...(((....))).)))..)))).).))))).)))))	46	98 +/- 11%	0.929487	Yes
novel_miRNA_231	chr13	110237065	110237088	-	12	aggacugcuggaggaccacaaaga	aggacugcuggaggaccacaaagaaaugagccuacuccucuggggcccugggcagaccucc	(((.(((((.(.((.((....(((...(((....))).)))..)))).).))))).)))))	46	98 +/- 11%	0.932692	No
novel_miRNA_232	chr15	74188383	74188406	-	13	acaaagcccggugcugaggacuca	aagccuaggcgggggccuucuccaucaccuugggacaaagcccggugcugaggacuca	(..(((.((((.((((..((.(((......)))))....))))..)))).)))..)))	2.4	95 +/- 7%	0.551282	No
novel_miRNA_233	chrX	45747076	45747098	+	370	aucuacacuggcuacugagccau	gacccaguagccagauguagcugcugauuacgaaagacaggaucuacacuggcuacugagccau	(.(.((((((((((.(((((.(.(((.((......))))).).))))))))))))))).).).)	2	95 +/- 7%	0.416667	Yes
novel_miRNA_234	chrM	16000	16023	-	130	cagagaauaguuuaaauuagaauc	cagagaauaguuuaaauuagaaucuuagcuuugggugcuaaugguggaguuaaagacuuuuucuc	(((((((.(((((.((((...((((((((.......))))).)))..))))..)))))..)))))	62.7	95 +/- 11%	0.948718	Yes
novel_miRNA_235	chrM	15959	15978	-	5	ggaguuaaagacuuuuucuc	cagagaauaguuuaaauuagaaucuuagcuuugggugcuaaugguggaguuaaagacuuuuucuc	(((((((.(((((.((((...((((((((.......))))).)))..))))..)))))..)))))	62.7	95 +/- 11%	0.951923	No
novel_miRNA_236	chr2	227599051	227599073	+	11	uagcuguggcagcugcaccaccu	uagcuguggcagcugcaccaccugcaggugcuaccgggugggcugcugcuccagcugcu	((((((.((((((.((.((((((...(((...))))))))))).)))))).))))))))	2.5	93 +/- 8%	0.657051	Yes
novel_miRNA_237	chr13	78182892	78182913	-	10	uuagugacucagaauauucuca	agaacauucugagucacuaacucagauucuaacaauccgaguuagugacucagaauauucuca	((((.((((((((((((((((((.((((.....)))).)))))))))))))))))).))))))	1.6	45 +/- 11%	0.233974	Yes
novel_miRNA_238	chr20	56273083	56273099	-	766	ucccagacgagcccccc	ucccagacgagccccccacaaaucguacaggauuuuugggguguugcuuuucuggccag	..(((((.((((((((((.(((((......))))).))))).)..)))).))))).)))	1.6	45 +/- 11%	0.246795	No
novel_miRNA_239	chrX	137214114	137214129	-	58	cccacuugugacacca	gacacaaguggguccuuccauguucacucagcacuccuggggguggcuagagcucuacuuugaaucccacuugugacacca	(.((((((((((...(((...((...((((((((((....)))).))).)))....))...))).))))))))))...)))	1.4	45 +/- 11%	0.205128	No
novel_miRNA_240	chrX	39427885	39427901	+	1779	cccugcucucugcgcca	cccugcucucugcgccagccccucucuaaagugugcugcuggcagggaguuggccc	....(((((((((..(((((.((......)).).))))...)))))))))..))))	1	45 +/- 11%	0.11859	No
novel_miRNA_241	chr14	20343118	20343142	-	18	guucaauggcugaggugagguaccc	guucaauggcugaggugagguaccccgcaggggaccucauaacccaauucagacuacucuc	(.....(((((((((((((((.((((...))))))))))).......))))).)))..)))	1	45 +/- 11%	0.102564	No
novel_miRNA_242	chrX	15492048	15492069	-	12	uaccagugaggcugacagauga	aucugucagccucauugguagcaacuaccucaugggugcuaccagugaggcugacagauga	(((((((((((((((((((((((.(((.....))).)))))))))))))))))))))))).	2.8	89 +/- 10%	0.801282	Yes
novel_miRNA_243	chr3	52523403	52523425	+	26	caacaggccuugcucugcucaca	ugggcagagcagagccugcauuggccaucuccaucuggcccaggccaacaggccuugcucugcucaca	((((((((((((.(((((..((((((....((....))....))))))))))).))))))))))))).	2.5	89 +/- 10%	0.660256	Yes
novel_miRNA_244	chr12	95308426	95308444	+	30	gguuuuguuuggguuuguu	ucuaccugagcugaaagcacucccaaggaguuugguuuuguuuggguuuguu	...((((((((.((((.((((((...)))))..).))))))))))))...))	1.7	14 +/- 13%	0.253205	No
novel_miRNA_245	chr1	247194459	247194481	-	11	auauguaugcuuguguguggagu	acacacacacacacauauacuauauauacauauauauguaugcuuguguguggagu	.(.((((((((..((((((.((((((....))))))))))))..))))))))).))	1.6	14 +/- 13%	0.24359	Yes
novel_miRNA_246	chrM	16459	16483	-	20	cuuuagcuacccccaaguguuaugg	cuuuagcuacccccaaguguuaugggcccggagcgaggagaguagcacucuugugcgggauauugauuucacggaggauggu	(((..((((((((...(((..((.((((((..(((((.((.......))))))).))))...)).))..)))...))..)))	7.9	94 +/- 13%	0.897436	No
novel_miRNA_247	chrM	16402	16417	-	4	uuucacggaggauggu	cuuuagcuacccccaaguguuaugggcccggagcgaggagaguagcacucuugugcgggauauugauuucacggaggauggu	(((..((((((((...(((..((.((((((..(((((.((.......))))))).))))...)).))..)))...))..)))	7.9	94 +/- 13%	0.900641	No
novel_miRNA_248	chr4	75973918	75973940	-	24	cauaaacugcaugccugcacacc	cauaaacugcaugccugcacaccaggcaugcagugaugugcaggcaugcaguuuauguu	(((((((((((((((((((((.((.........)).)))))))))))))))))))))))	2.8	90 +/- 7%	0.788462	Yes
novel_miRNA_249	chr7	136869481	136869505	+	18	ucucucccuucauauccccccaagc	ucucucccuucauauccccccaagccggaggcucaggggucggggcuugggggaauuggagggagguccu	..((((((((((....((((((((((...((((....))))..))))))))))...))))))))))...)	2.7	90 +/- 7%	0.769231	Yes
novel_miRNA_250	chr4	27473911	27473928	-	41	guagucucuguggcuuua	uugccaccuagagaacuacugaucuguuuaggaauagacuuuaucagcaguagucucuguggcuuua	(((((((..(((((.((((((..(((...(((......)))...)))))))))))))))))))...)	1.2	36 +/- 10%	0.147436	No
novel_miRNA_251	chr6	28597324	28597339	-	213	uuucuggagguuuuua	uuucuggagguuuuuauuuaacccucugaaagg	.(((.(((((.((......)).)))))))))))	0.8	0 +/- 0%	0.0897436	No
novel_miRNA_252	chr5	64640216	64640237	-	47	uuuaggauccaaaugagauaua	uuuaggauccaaaugagauauaagucuacggguaugucucuuuaucucauuuggaucuuaaaug	((((((((((((((((((((.(((...(((....)))..)))))))))))))))))))))))))	2.4	93 +/- 7%	0.596154	No
novel_miRNA_253	chr7	30063550	30063567	+	15	aguguucucuguggcuuu	aguguucucuguggcuuuuuuucagugucacaguuggguucuac	((..(((.(((((((...........)))))))..)))..))).	1	33 +/- 13%	0.112179	No
novel_miRNA_254	chr9	66697259	66697280	+	66	agagcaaagaaccugagugccu	agagcaaagaaccugagugccugugguaugcuggagguguaauaaggcacucagguucuuuguucuuu	((((((((((((((((((((((....((((((...))))))...))))))))))))))))))))))))	2.9	96 +/- 5%	0.820513	No
novel_miRNA_255	chr9	39679682	39679703	-	66	agagcaaagaaccugagugccu	agagcaaagaaccugagugccugugguaugcuggagguguaauaaggcacucagguucuuuguucuuu	((((((((((((((((((((((....((((((...))))))...))))))))))))))))))))))))	2.9	96 +/- 5%	0.823718	No
novel_miRNA_256	chr9	62662728	62662749	+	66	agagcaaagaaccugagugccu	agagcaaagaaccugagugccugugguaugcuggagguguaauaaggcacucagguucuuuguucuuu	((((((((((((((((((((((....((((((...))))))...))))))))))))))))))))))))	2.9	96 +/- 5%	0.817308	No
novel_miRNA_257	chr9	42436042	42436063	-	66	agagcaaagaaccugagugccu	agagcaaagaaccugagugccuguggugugcuggagguguaauaaggcacucagguucuuuguucuuu	((((((((((((((((((((((....((((((...))))))...))))))))))))))))))))))))	2.8	96 +/- 5%	0.798077	No
novel_miRNA_258	chr12	130010051	130010068	+	11180	uccccggcaucaccacca	uccccggcaucaccaccacgcagcgccugugcugggggug	((((((((((...(.(......).)...)))))))))).)	2.3	96 +/- 5%	0.5	No
novel_miRNA_259	chr14	79102377	79102398	+	81	uuucaggaggcaaguagguauu	uuucaggaggcaaguagguauugacaguucccaaggucaaacuuccuggccuccugacuuu	..(((((((((.((.((((.(((((..........))))))))).)).)))))))))...)	58.5	48 +/- 50%	0.942308	Yes
novel_miRNA_260	chr14	79102415	79102437	+	32	aaacuuccuggccuccugacuuu	uuucaggaggcaaguagguauugacaguucccaaggucaaacuuccuggccuccugacuuu	..(((((((((.((.((((.(((((..........))))))))).)).)))))))))...)	58.5	48 +/- 50%	0.945513	No
novel_miRNA_261	chr3	138835078	138835099	+	12	ucuaccguugccagcccggcug	guugggcuggcaggguguggggagaggccucacugccgauuccucuaccguugccagcccggcug	(((((((((((((((((.((((((.(((......)))..)))))))))).)))))))))))))))	3.2	82 +/- 13%	0.88141	No
novel_miRNA_262	chr16	67666284	67666305	-	31	caccucugagccccggacuccg	gaguccgggggcuuggcgguggugcgaggcucaggggucggcccuggcuccaccucugagccccggacuccg	((((((((((.(((((.(((((.....(((.(((((.....))))))))))))).)))))))))))))).))	3	82 +/- 13%	0.830128	Yes
novel_miRNA_263	chr2	29287776	29287797	+	93	uucucuggccuuggaauccuuu	aggauuccaaggccagaggaaaggcccacccuuuucucuggccuuggaauccuuu	((((((((((((((((((((((((.....))))))))))))))))))))))))))	3	82 +/- 13%	0.842949	Yes
novel_miRNA_264	chr13	51040705	51040725	+	30	uuugauuucuucuguaggaca	uuugauuucuucuguaggacagaugaaacccccuggguuguuguccuacagaagaaaucaaaua	(((((((((((((((((((((.....(((((...)))))..)))))))))))))))))))))))	3	82 +/- 13%	0.826923	Yes
novel_miRNA_265	chr15	75012465	75012486	+	15	guuuuuuauucugagugacacu	ugucacucagaauuaaaaaauaauaaaugcugucugucaaggugacauuguuuuuuauucugagugacacu	(((((((((((((.((((((((((.....((........)).....)))))))))))))))))))))))))	2.9	89 +/- 4%	0.807692	Yes
novel_miRNA_266	chr13	51040746	51040766	-	30	uuugauuucuucuguaggaca	uuugauuucuucuguaggacaacaacccaggggguuucaucuguccuacagaagaaaucaaaua	(((((((((((((((((((((..(((((...))))).....)))))))))))))))))))))))	2.9	89 +/- 4%	0.804487	Yes
novel_miRNA_267	chr11	76445365	76445386	+	27	uauccgcuggcuuacucucucu	uauccgcuggcuuacucucucucgguuguccucuccgcuggggagggagugaggcgcgggugcc	(((((((.(.((((((((((((((((.(......).))).))))))))))))).))))))))))	2.8	89 +/- 4%	0.775641	Yes
novel_miRNA_268	chr3	108462414	108462435	+	12	aucagggaugcuacuuaacuuc	aucagggaugcuacuuaacuucucuauauuuguuccugugagaaguuaaguaggaucccugauuu	(((((((((.((((((((((((((.(((........))))))))))))))))).)))))))))))	2.8	89 +/- 4%	0.785256	No
novel_miRNA_269	chr18	58237750	58237771	+	15	auauagauaucaucagagcugu	agcucugaugaucucuauguagaugccuauauaaauagcuauauagauaucaucagagcugu	((((((((((((.(((((((((....((((....))))))))))))).))))))))))))))	2.7	89 +/- 4%	0.724359	No
novel_miRNA_270	chr1	148331677	148331699	-	14	acacucaucaacugugccugaca	acacucaucaacugugccugacauguggcacuuuguguugcaggcacaguugaugaugugc	(((.((((((((((((((((.((....((((...)))))))))))))))))))))))))))	2.7	89 +/- 4%	0.74359	No
novel_miRNA_271	chr14	41581870	41581890	+	52	ucuaucuuuuguauacuagga	cuaguauacaaaagauagacauauauguagcaacacgugucuaucuuuuguauacuagga	((((((((((((((((((((((...(((....))).))))))))))))))))))))))))	2.7	89 +/- 4%	0.714744	Yes
novel_miRNA_272	chr3	86557564	86557585	-	61	uacuguaucccacucuaguagu	uaccacagugggauacaguuucuauaguauacuacaguggaauacuguaucccacucuaguagu	(((...(((((((((((((((((((.(((...))).)))))).)))))))))))))...)))))	2.6	89 +/- 4%	0.705128	Yes
novel_miRNA_273	chr19	11373656	11373676	-	13	uuucucucucccucugggacc	acccaggggcagggagaaagugagauuuccugggcuuucucucucccucugggacc	.((((((((.(((((((((((.((.....))..))))))))))).)))))))).))	2.5	89 +/- 4%	0.641026	Yes
novel_miRNA_274	chr18	3885361	3885382	-	20	cauaagcccucugaccacuagg	uaguggccaaaaggcuuaugacauggcucucacaauauaucauaagcccucugaccacuagg	((((((.((...(((((((((.(((..........))).)))))))))...)).))))))))	2.5	89 +/- 4%	0.637821	Yes
novel_miRNA_275	chr12	21518669	21518689	+	11	aagaguuacuagaacuauuca	aagaguuacuagaacuauucaaccuucagcuguguugaauaguuuuaguaacucuuga	((((((((((((((((((((((((.......).)))))))))))))))))))))))))	2.5	89 +/- 4%	0.621795	Yes
novel_miRNA_276	chr14	41581829	41581849	-	52	ucuaucuuuuguauacuagga	cuaguauacaaaagauagacacguguugcuacauauaugucuaucuuuuguauacuagga	(((((((((((((((((((((.((((....))))...)))))))))))))))))))))))	2.5	89 +/- 4%	0.625	Yes
novel_miRNA_277	chr1	148357175	148357197	+	14	acacucaucaacugugccugaca	acacucaucaacugugccugacaugccaagugccacaugucaggcacagacaaugagugugc	((((((((...((((((((((((((..........))))))))))))))...)))))))).)	2.4	89 +/- 4%	0.573718	Yes
novel_miRNA_278	chr11	44233182	44233204	+	47	uauauauguuguguauguauacg	uauauauacacauauacauauauauguugugaauauucuaagcauauauauguuguguauguauacg	((((((((((((...(((((((((((((..((....))..)))))))))))))))))))))))))))	2.4	89 +/- 4%	0.538462	No
novel_miRNA_279	chr10	101902601	101902622	-	27	cuuucuaccacagcucuuuguu	caaagagcugugguagaaaguaagguugcaaaucacuuucuaccacagcucuuuguu	(((((((((((((((((((((..((((...)))))))))))))))))))))))))))	2.4	89 +/- 4%	0.532051	Yes
novel_miRNA_280	chr19	40689850	40689872	-	12	ugugccugggacuccaccccacc	uugggcggagucccaggcacagccacuucucaaaacaaggucccugugccugggacuccaccccacc	..(((.((((((((((((((((..((((.........))))..)))))))))))))))).)))...)	2.4	89 +/- 4%	0.560897	Yes
novel_miRNA_281	chr8	15545840	15545861	+	12	uuaugccugugacugcuguaga	uuaugccugugacugcuguagauuauuucagugaucuucagcguuuauuuggcauguca	.((((((.((((.(((((.(((((((....))))))).))))).))))..)))))).))	2.3	89 +/- 4%	0.528846	Yes
novel_miRNA_282	chr5	173765373	173765394	-	23	ucuggagaaugaaccgucacgu	ucuggagaaugaaccgucacguugucuucaaucccagggugacggcucagucuccagccu	.(((((((.(((.(((((((.(((..........))).))))))).))).))))))))))	2.2	89 +/- 4%	0.490385	Yes
novel_miRNA_283	chr13	43764189	43764210	-	31	uuugccucugaagugucacuca	uuugccucugaagugucacucagcuauacugggugacacuuaagaggcacugu	..(((((((.(((((((((((((.....))))))))))))).)))))))..))	2.2	89 +/- 4%	0.464744	Yes
novel_miRNA_284	chr17	7306831	7306853	-	12	gaggccauucggcucugaggucc	cccucaguccguauuggucucuauggcauccauagaggccauucggcucugaggucc	.((((((.(((.(.((((((((((((...)))))))))))).))))..))))))...	2.2	89 +/- 4%	0.474359	Yes
novel_miRNA_285	chr4	157360177	157360198	+	24	uguuauaguaucccaccuaccc	guggguggaauaguauaacaauaugcuaaauguuguuauaguaucccaccuaccc	((((((((.(((.(((((((((((.....))))))))))).))).))))))))).	2.1	89 +/- 4%	0.442308	Yes
novel_miRNA_286	chr3	181727377	181727398	-	51	uuucccccuuuuugugcggacu	uuucccccuuuuugugcggacugugcccucgcugcucucacugcccucaccuugagggggaaaau	((((((((((...(((.((.(.(((.............))).).)).)))...))))))))))))	2	89 +/- 4%	0.403846	No
novel_miRNA_287	chr18	13306456	13306473	-	18	ccuucaguguugaacuca	agacccugaucuagaggcugauaugagaugucuuauuugagggcaaauagaccauuucagucuucagccuucaguguugaacuca	((((.((((.....(((((((..((((((((((.(((((....)))))))).)))))))....))))))))))).))....))))	2	89 +/- 4%	0.394231	No
novel_miRNA_288	chr17	38731800	38731818	-	86	accaggugcuguaggcuuu	accaggugcuguaggcuuuugggguucaaggccugggaa	.((((((..((.((.((....)).))))..))))))...	2	89 +/- 4%	0.387821	No
novel_miRNA_289	chr5	88666869	88666889	+	38	uucgguuaucuagcuuuauga	uucgguuaucuagcuuuaugaagaccaauacacucauacagcuagauaaccaaag	((.((((((((((((.(((((............))))).))))))))))))))))	1.9	48 +/- 6%	0.371795	No
novel_miRNA_290	chr14	69982960	69982981	+	28	agccgccuccaccaagccugga	caagccugagagaggcagcucguuugcuuucugguucuccgagccgccuccaccaagccugga	((.((.((...(((((.(((((...(((....)))....))))).)))))...)).)).))))	1.9	48 +/- 6%	0.336538	No
novel_miRNA_291	chr19	19304934	19304956	-	19	ccucagaaacgcaccuguuccug	ccucagaaacgcaccuguuccuguaaacagcaaccaggucaggauuguugcugggccc	.(((((.((((..((((..((((...........)))).))))..)))).))))).))	1.9	48 +/- 6%	0.349359	Yes
novel_miRNA_292	chr1	156420357	156420377	+	38	uucgguuaucuagcuuuauga	uucgguuaucuagcuuuaugaagacuccacaccacucauacagcuagauaaccaaag	((.((((((((((((.(((((..............))))).))))))))))))))))	1.9	48 +/- 6%	0.358974	No
novel_miRNA_293	chr14	31965557	31965578	-	10	cuugagaaucggaaggcccagc	ugggccuuccgacucccaaggcccuaaauggagucagagccuugagaaucggaaggcccagc	((((((((((((.((.((((((.((..........)).)))))).)).))))))))))))..	1.8	48 +/- 6%	0.288462	Yes
novel_miRNA_294	chr6	134257127	134257145	+	70	accaggugcuguaggcuuc	agcaggaucggaccuggcugguacuuggaugggagacuguuugggaauaccaggugcuguaggcuuc	(((.....(((((((((.((...(((((((((....)))))))))..)))))))).)))...)))).	1.8	48 +/- 6%	0.314103	No
novel_miRNA_295	chr2	29496905	29496925	-	10	uuccaggugcuguggauucac	gaaucuauagugcccggaaugugaugaugauuguggucauuguuccaggugcuguggauucac	((((((((((((((.((((((((((.((....)).)))).)))))).))))))))))))))))	1.7	48 +/- 6%	0.266026	Yes
novel_miRNA_296	chr11	79062845	79062866	-	22	accccgaccacgcacugaacuu	accccgaccacgcacugaacuugagcauuaaauugaagggcagugcagggccuggcaca	..((.(.((..((((((..(((.((.......)).)))..))))))..)).).))....	1.6	48 +/- 6%	0.230769	No
novel_miRNA_297	chr15	89320354	89320376	-	18	uguaggcugauguugauacugga	uguaggcugauguugauacuggagaaagcauuaccaggccuccagguuacuuagccuagcuc	..((((((((.((.(((.((((((...((........)))))))))))))))))))))..))	1.6	48 +/- 6%	0.237179	No
novel_miRNA_298	chr11	17432509	17432524	-	7518	caccacuuucccgugg	caccacuuucccguggggcuaacuucacccuguccacacggagugacuuaacaguuuaagccccagagucggggg	(.((((((.....(((((((((((((((.((((....)))).))))......))))..))))))))))).)))))	1.5	48 +/- 6%	0.208333	No
novel_miRNA_299	chr1	203729579	203729602	+	24	uugcagacucacuaugcaccugac	uugcagacucacuaugcaccugacuguacuuccaggcaggugcuuuuucugucugccagagaaacauuccagggugcuguggcugccuca	..((((.(.(((...((((((((.(((.(((.((((((((.......))))))))...)))..))).))..)))))).)))))))).)))	1.4	48 +/- 6%	0.182692	No
novel_miRNA_300	chr9	133337734	133337756	-	748	ccccacacugcuaaauuugacug	gucugaauggcagugggaugucagaacuaauuaaccuuagugucacuauaguuggcauucgacccccacacugcuaaauuugacug	(((....((((((((((..(((.((((((((((....((((...)))))))))))..))))))..)).)))))))).....)))))	1.3	48 +/- 6%	0.169872	No
novel_miRNA_301	chr1	149928393	149928413	-	10	uagagcuccgaucccauccac	agauggggccagaguguucuagagauccagacucuagagcuccgaucccauccac	.(((((((.(.((((..(((((((.......))))))))))).).)))))))...	1.2	48 +/- 6%	0.141026	No
novel_miRNA_302	chr16	58548615	58548634	-	63	cagcacuauauuuaaaccug	cagcacuauauuuaaaccuguggaugggaauauuccccauucuugguuacgcuguagugcaaaa	..((((((((....((((...(((((((.......)))))))..))))....))))))))....	1	48 +/- 6%	0.105769	No
novel_miRNA_303	chr2	171409109	171409130	-	9	uugaacuugggacuaagccugu	agacuuaaucucaacuucaagucccggcuuagccaccuauuaagugacuugaacuugggacuaagccugu	((.((((.((((((.((((((((...((((((.......)))))))))))))).)))))).)))).))))	0.9	0 +/- 0%	0.0929487	Yes
novel_miRNA_304	chr2	88229576	88229599	-	30	acaccccacugcuaaauuugacug	uagugggcuaucagaacuuauuaacauuagugucauugaaguugguauacaacaccccacugcuaaauuugacug	(((((((...........(((((((.(((((...))))).)))))))........)))))))))..))).)))))	0.7	0 +/- 0%	0.0673077	No
novel_miRNA_305	chr2	88229633	88229650	-	3	uagugggcuaucagaacu	uagugggcuaucagaacuuauuaacauuagugucauugaaguugguauacaacaccccacugcuaaauuugacug	(((((((...........(((((((.(((((...))))).)))))))........)))))))))..))).)))))	0.7	0 +/- 0%	0.0705128	No
novel_miRNA_306	chr19	7468804	7468825	+	8	uaucugcuguuguccccucagg	agaggccgcacagcaggaaccucacauuggauguaucugcuguuguccccucagg	.((((..((((((((((.((.((......)).)).))))))).)))..)))).))	0.6	0 +/- 0%	0.0512821	No
novel_miRNA_307	chr13	60187745	60187766	-	75	cccucacugcuaaauuugacug	gucugaugguaguggguuaucaaaacauagcauuagugacacuaaaguuagucuacaaccccucacugcuaaauuugacug	(((.((((((((((((...........((((.(((((...))))).))))...........)))))))))..))).)))))	0.5	0 +/- 0%	0.0416667	No
novel_miRNA_308	chr7	138415547	138415567	+	359	ccccccugcuaaauuugacug	guccaaugauaguggguuaucagaacuuauuaacauuaguguaacuaaaguugguagauaauccccccugcuaaauuugacug	(((.(((..((((((((((((......(((((((.(((((...))))).))))))))))))))).....)))).))).)))))	0.4	0 +/- 0%	0.0384615	No
novel_miRNA_309	chr10	116255865	116255883	+	10	uuuuggacugacugguaau	cacacagucaguucgcaaaaaaccugaguuacugcuuaaguguagaguagaaaaucaguguuuuggacugacugguaau	.((.(((((((((((....((((((((....((((((.......))))))....)))).)))))))))))))))))...	0.3	0 +/- 0%	0.0320513	No
novel_miRNA_310	chr9	86423015	86423034	-	1274	auggauuuuuggaaauagga	uaucugaggacaauauauuaaauggauuuuuggaaauagga	(.((((((((...(((.....)))..))))))))....)))	0	0 +/- 0%	0.0160256	No
novel_miRNA_311	chr13	94118833	94118855	+	10	uauaugccaaagaaacacuuccu	uauaugccaaagaaacacuuccugugcuuuacuucugcuucagagagugucucugggcauaagc	(.((((((..(((.((((((.(((.((.........))..))).)))))).))).)))))))).	0	0 +/- 0%	0	No
novel_miRNA_312	chrM	11948	11969	-	19	cugugacuaguauguugagucc	cugugacuaguauguugaguccuguaaguaggagagugauauuugaucaggagaacgugguuacuagcacagag	(((((.((((((((((...(((((((((((.........))))))..))))).)))))....))))))))))..	1.2	6 +/- 10%	0.153846	Yes

## Sheet: novel miRNAs miRAnalyzer
miRNA name	chrom	chrom start	chrom end	strand	SRA Sample	precursor name	precursor chrom start	precursor chrom end	unique reads	read count	miRNA sequence	precursor sequence	precursor structure	prediction scores	rank score	detected in three tools
novel_miRNA_1	chr15	80841995	80842017	+	SRR5127206	Candidate_11	80841965	80842085	8	198	AGCTCATCCATAGTTGTCACTGA	TGCCTAGCACAGTGCCTGGGATATATTAAGAGCTCATCCATAGTTGTCACTGATTTGAGACAGTGACAACTATGGATGAGCTCTCAATATATTCTTGAGTTGCATGTCTATCAGAAGATGT	....(((.(((((..((((((((((((.((((((((((((((((((((((((........)))))))))))))))))))))))).))))))))))..))..)).))))))...........	1.000,1.000,1.000,1.000,1.000	0.808184	No
novel_miRNA_2	chr15	80842024	80842046	-	SRR5127206	Candidate_10	80841971	80842061	8	197	AGCTCATCCATAGTTGTCACTGT	CAAGAATATATTGAGAGCTCATCCATAGTTGTCACTGTCTCAAATCAGTGACAACTATGGATGAGCTCTTAATATATCCCAGGCACTGTGC	.....((((((((((((((((((((((((((((((((........))))))))))))))))))))))))))))))))..............	1.000,0.900,1.000,1.000,1.000	0.636829	No
novel_miRNA_3	chr5	94569466	94569487	-	SRR5127206	Candidate_1	94569436	94569554	18	166	GTTGTAGTCCGTGCGAGAATAA	GCGTGTTGGGGTCATTAGTGTTCTTGTAGTTGAAATACAACGATGGTTTTTCATATCATTGGTCGTGGTTGTAGTCCGTGCGAGAATAATGACATATGCTTTATTTTTGTTAAGTGTGG	((((((....(((((...((((((((((...((..((((((.((((....(((......))))))).)))))).))..)))))))))))))))))))))....................	0.900,1.000,0.900,0.600,1.000	0.214834	No
novel_miRNA_4	chr5	94569513	94569535	-	SRR5127206	Candidate_1	94569436	94569554	18	166	GTTCTTGTAGTTGAAATACAACG	GCGTGTTGGGGTCATTAGTGTTCTTGTAGTTGAAATACAACGATGGTTTTTCATATCATTGGTCGTGGTTGTAGTCCGTGCGAGAATAATGACATATGCTTTATTTTTGTTAAGTGTGG	((((((....(((((...((((((((((...((..((((((.((((....(((......))))))).)))))).))..)))))))))))))))))))))....................	0.900,1.000,0.900,0.600,1.000	0.217391	Yes
novel_miRNA_5	chrM	14673	14694	-	SRR5127206	Candidate_8	14643	14761	18	166	GTTGTAGTCCGTGCGAGAATAA	GCGTATTGGGGTCATTGGTGTTCTTGTAGTTGAAATACAACGATGGTTTTTCATATCATTGGTCGTGGTTGTAGTCCGTGCGAGAATAATGATGTATGCTTTGTTTCTGTTGAGTGTGG	((((((....(((((...((((((((((...((..((((((.((((....(((......))))))).)))))).))..)))))))))))))))))))))....................	0.800,0.900,0.900,0.800,0.900	0.16624	No
novel_miRNA_6	chrM	14720	14742	-	SRR5127206	Candidate_8	14643	14761	18	166	GTTCTTGTAGTTGAAATACAACG	GCGTATTGGGGTCATTGGTGTTCTTGTAGTTGAAATACAACGATGGTTTTTCATATCATTGGTCGTGGTTGTAGTCCGTGCGAGAATAATGATGTATGCTTTGTTTCTGTTGAGTGTGG	((((((....(((((...((((((((((...((..((((((.((((....(((......))))))).)))))).))..)))))))))))))))))))))....................	0.800,0.900,0.900,0.800,0.900	0.168798	No
novel_miRNA_7	chr19	12703598	12703623	-	SRR5127206	Candidate_9	12703578	12703684	24	98	GGATGTATTCGTACTGTCTGATGGGG	GACCCCAGCCCCGGCCTCAAGTGATGGAGAGCAATACCCGGGGATGACTGTGACCACATTGGGATGTATTCGTACTGTCTGATGGGGCCTGCTGGACTAGGTCCTGC	(((((((((...(((((((...(((((.(((..((((((((...((........))..))))).))).)))...)))))...))))))).)))))....))))....	1.000,1.000,1.000,1.000,1.000	0.994885	No
novel_miRNA_8	chr19	12703645	12703668	-	SRR5127206	Candidate_9	12703578	12703684	24	98	TCAAGTGATGGAGAGCAATACCCG	GACCCCAGCCCCGGCCTCAAGTGATGGAGAGCAATACCCGGGGATGACTGTGACCACATTGGGATGTATTCGTACTGTCTGATGGGGCCTGCTGGACTAGGTCCTGC	(((((((((...(((((((...(((((.(((..((((((((...((........))..))))).))).)))...)))))...))))))).)))))....))))....	1.000,1.000,1.000,1.000,1.000	0.997442	No
novel_miRNA_9	chr4	20528337	20528359	+	SRR5127206	Candidate_2	20528259	20528399	5	59	AAAACATGGTTCCGTCAAGCACC	CCTAGTGGTTGGTGTAGTGATAATGTAGCGAGATTTTCTGTTGTGCTTGATCTAACCATGTGGTTGCGAGGTATGAGTAAAACATGGTTCCGTCAAGCACCATGGAACGTCACGCAGCTTTCTACAGCATGACAAGCTGCT	...((..(((.((((.(((..((.((.(((.(((.((((((.(((((((((..((((((((..((((.........)))).))))))))..))))))))).)))))).))).))).))))..))).))))....)))..))	1.000,1.000,1.000,1.000,1.000	0.907928	No
novel_miRNA_10	chr17	50564238	50564256	+	SRR5127206	Candidate_12	50564164	50564296	2	44	CCCTGCCTCAGATCAGAGG	TGCAAGGGAGGACAGCAAAAGGCTCAGAAGTGCAAGCTTTGGTGTGGAGAGCAGGGGTACTGGCAGACAGTCACCCCTGCCTCAGATCAGAGGGGAGCATGCTGGCCTTTCCAGTATGTGTTCCTGCAAGTGT	((((..((((.(((((.((((((.(((..((((...(((((((.((.((.((((((((((((.....)))).)))))))))))).)))))))....)))).)))))))))...)).))).)))))))).....	1.000,0.800,1.000,1.000,0.700	0.278772	No
novel_miRNA_11	chr1	98046126	98046149	-	SRR5127206	Candidate_5	98046047	98046189	7	34	ACGGGTATTCTTGGGTGGATAATA	CAGCGGCAGCGGCAGCTTGGTCCTCTGACTCTCTTCGGTGACGGGTATTCTTGGGTGGATAATACGGATTACGTTGTTATTGCTTAAGAATACGCGTAGTCGAGGAGAGTACCAGCGGCAGGGGGGCAGCGGCCGCCCTCCCC	....((..(((((.((.((.((((((((((((((((((..(((.(((((((((((((.((((((((.....)).))))))))))))))))))).)))..)))))))))))........))))))).)))).)))))...))..	1.000,1.000,1.000,1.000,1.000	0.943734	Yes
novel_miRNA_12	chr2	188978097	188978120	+	SRR5127206	Candidate_7	188978067	188978189	5	26	TGTATAGGCCTTTAGATCATCTGA	AAAATTTGGATTTTCAAAACTACCTATTTATGTATAGGCCTTTAGATCATCTGATGTTGAATACTCTTTAAGTGATCTAAAGGCCTACATATAAAAAGGTATTTTTATTAAATTCTGGAATTA	....((..((.(((.((((.(((((.(((((((.(((((((((((((((..(((.((.....))...)))..))))))))))))))).))))))).))))).))))...))).))..))....	1.000,1.000,1.000,1.000,1.000	0.969309	No
novel_miRNA_13	chr1	178677801	178677822	+	SRR5127206	Candidate_3	178677744	178677842	4	22	GTCCATTTCAAGTTAACTCTGT	ATTATCTTACATCACACACAGAGTTAACTCAAAATGGACTAATTTTTCCACTAGTTAGTCCATTTCAAGTTAACTCTGTGTGTGATGTAGTCTAGAAAC	.(((..(((((((((((((((((((((((..(((((((((((((........)))))))))))))..)))))))))))))))))))))))..)))....	1.000,1.000,1.000,1.000,0.900	0.721228	Yes
novel_miRNA_14	chr2	17753308	17753330	-	SRR5127206	Candidate_6	17753240	17753360	3	18	GTCCCCAGACTCTCCCGGGCTGT	TCCCAGGCGGCCGTCCCCTCCCAGGCGGCCGTCCCCAGACTCTCCCGGGCTGTGGCGAATAACTGTAAAGCGGGGAGAGGTCTGGGGAAAGCTGGGGTAGGGAGTGGCTCTTAGCATGAGT	...((.(((((((..(((((((...((((..(((((((((((((((..(((...(((......)))..))).)))))).)))))))))..))))))).))))..)))))....)).))...	1.000,1.000,1.000,0.900,1.000	0.762148	Yes
novel_miRNA_15	chr1	178677761	178677782	-	SRR5127206	Candidate_4	178677731	178677849	1	2	GTCCATTTTGAGTTAACTCTGT	CTCCAGAGTTTCTAGACTACATCACACACAGAGTTAACTTGAAATGGACTAACTAGTGGAAAAATTAGTCCATTTTGAGTTAACTCTGTGTGTGATGTAAGATAATGGTCCAATTTCAT	..(((.....(((....((((((((((((((((((((((..(((((((((((............)))))))))))..)))))))))))))))))))))))))...)))...........	1.000,1.000,0.800,1.000,1.000	0.595908	No
novel_miRNA_16	chrM	16000	16023	-	SRR5127217	Candidate_9	15931	16053	8	159	CAGAGAATAGTTTAAATTAGAATC	GGTACCCAAATCTGCTTCCCCATGAAAGAACAGAGAATAGTTTAAATTAGAATCTTAGCTTTGGGTGCTAATGGTGGAGTTAAAGACTTTTTCTCTGATTTGTCCTTGGAAAAAGGTTTTCAT	.......((((((..((((....((.(((.(((((((.(((((.((((...((((((((.......))))).)))..))))..)))))..))))))).))).))...))))..))))))....	1.000,1.000,0.900,0.800,0.600	0.140665	Yes
novel_miRNA_17	chr22	11249806	11249828	-	SRR5127217	Candidate_4	11249776	11249896	11	62	CTATGCCTGTCTGAGCGTCGCTT	AATGTGAACTGCAGGACACATTGATCATCGACACTTGAATGCACTTGTGGCCTGGGTTCCTCCCAGGGCTATGCCTGTCTGAGCGTCGCTTGCCGATCAAAATTCCCCAGGGTTGCCTCTG	...((((.(((..(((....((((((..((((.((((...(((..(((((((((((.....)))).)))))))..))).)))).))))......))))))...))).)))..)))).....	0.900,0.800,0.600,1.000,1.000	0.161125	No
novel_miRNA_18	chr19	5240137	5240160	-	SRR5127217	Candidate_12	5240112	5240224	6	30	CCTCCCCGGCGCTCTCTGACGCTG	TCCGGGAAGGCGACCATGGCCGGGAGGTGAGGCAGCGCGGGGACGGGCTGGCCTGCCCTGGGCTCCTCCCCGGCGCTCTCTGACGCTGCCCGCCTTGTCTCTTCCCCCTCTTT	...(((((((.(((...(((.((.((((.(((.((((((((((.(((((((....))...))))).))))).))))).))).)).)).)).)))..)))))))))).......	1.000,0.800,0.900,1.000,0.700	0.196931	Yes
novel_miRNA_19	chr14	74532053	74532076	-	SRR5127217	Candidate_13	74531974	74532116	4	28	CTGCTCTGATGTCTGGCTGAGCCT	CCTCGTTTTCTTTGGTGGCGGGAGGTGGTGGGGGTGGCCTCTGCTCTGATGTCTGGCTGAGCCTTGGCTGCTGAGTGACCTTTCCAGAAGGGCTGTCCATAGCATTCATGGAGCTGCTGCCCGACCCGAGGGCCTTTCCACAA	..............((((..((((((..((((((..((....((((((((((.(((...((((((..(((..(((....)))..))).))))))..)))..)))))...))))).))..))...))))...))))))))))..	1.000,0.900,0.800,0.800,1.000	0.283887	No
novel_miRNA_20	chr8	98393666	98393689	-	SRR5127217	Candidate_1	98393626	98393768	4	23	CTTATCCTCCAGTAGACTAGGGAG	GGGGTCTCTGTTGGGAGGTAACTGGGCCAACCAGCTCTGGTTCCCCAGCCTACTGGAGGATAAGAGGATATAAAGGTCTCTTATCCTCCAGTAGACTAGGGAGCCAGAGCTGGTAATAAAAGTCCTCTTATCCTCTAGCAGAC	......((((((((..(((((..((((..((((((((((((((((.((.((((((((((((((((((.........)))))))))))))))))).)).)))))))))))))))).......))))..)))))..)))))))).	0.800,0.900,1.000,1.000,0.800	0.29156	Yes
novel_miRNA_21	chr11	122156196	122156217	-	SRR5127217	Candidate_7	122156161	122156289	3	18	CACCACAATCGGATACTTGCTT	ATGGCCAATGAAAGGACACTGGAATGGAAGCCAGGAATCCTGCTGTGGTGGAGAGGCATAGACTCATGAGTCCACCACAATCGGATACTTGCTTCTTTTTAACAGCCCTATCAGCCGAGAGAAATAATG	.((((...(((.(((...(((....((((((.(((.((((...((((((((((((.......))).....)))))))))...)))).)))))))))......))).))).)))))))............	0.900,0.900,1.000,0.800,1.000	0.383632	Yes
novel_miRNA_22	chr11	57641212	57641233	+	SRR5127217	Candidate_8	57641182	57641300	2	11	GCTCTTTTCACATTGTGCTACT	AGGGCCGGCATGCCTCTGCTGCTGGCCAGAGCTCTTTTCACATTGTGCTACTGTCTGCACCTGTCACTAGCAGTGCAATGTTAAAAGGGCATTGGCCGTGTAGTGCTACCCAGCGCTGG	((.((.((...((....((((((((((((.((((((((.((((((..((.(((...((....))...))).))..)))))).)))))))).))))))).)))))))...)).)).))..	1.000,1.000,0.900,0.900,1.000	0.616368	No
novel_miRNA_23	chr19	40282556	40282576	-	SRR5127217	Candidate_10	40282536	40282632	3	11	TGACTGTCCTATGTCTTTCCT	GGAAGGAAAGACATAGGATAGAGTCACCTCTGTCCTCTGTCCTCTACCTATAGAGGTGACTGTCCTATGTCTTTCCTTCCTCTTACCCCTGAGCCTC	(((((((((((((((((((..((((((((((((................))))))))))))))))))))))))))))))).................	0.500,0.900,1.000,1.000,0.800	0.0741688	No
novel_miRNA_24	chrX	45747074	45747099	+	SRR5127214	Candidate_9	45746993	45747139	18	366	GGATCTACACTGGCTACTGAGCCATT	TCTCTCAGGACACTGAAGCAGAAGCTAGAAGATGCCATCAGAGACCCAGTAGCCAGATGTAGCTGCTGATTACGAAAGACAGGATCTACACTGGCTACTGAGCCATTGAGGGTACCTACACCTTCCAGCAGCTGGGTGATCCTTTGC	......((((((((..(((....(((.((((.((((.((((.....((((((((((.((((((((((.........)).)))...))))))))))))))).....)))).)))).......)))).))).))).)))).))))....	1.000,1.000,1.000,1.000,1.000	0.98977	Yes
novel_miRNA_25	chr13	110237028	110237050	-	SRR5127214	Candidate_14	110236993	110237123	12	83	TCTGGGGCCCTGGGCAGACCTCC	CTTCTGAAGCCTTTCTCTAACGGGTCGGGACGGGGAGGACTGCTGGAGGACCACAAAGAAATGAGCCTACTCCTCTGGGGCCCTGGGCAGACCTCCCAGTTCCTGTTCTACAGGAGTCAACGTGGGCCTCC	.....((.((((..((((...((..(((((..((((((.(((((..(((.((....(((...(((....))).)))..)).))).))))).))))))...)))))..))...)))).......)))).)).	1.000,1.000,1.000,1.000,1.000	0.851662	Yes
novel_miRNA_26	chr11	112697448	112697472	-	SRR5127214	Candidate_10	112697368	112697512	5	28	TCTGGCCATGTCTCAACTTTGTGCT	CAGCAAAAGTTTCTTGAGGAAAAGGCAGCTGGGTTTGGGCTCTGGCCATGTCTCAACTTTGTGCTAGGAGTAAAACATGGAGCAAGTGGAGACTAGCACAAGTGGACAAGGCCAGCCCCAGCCCTTTGTTACTGGCTCCCAAACT	.............(((.(((...((.(((.(((((.(((((..((((.(((((..((((.(((((((........(((.......)))....)))))))))))))))).))))))))).)))))...))).))...))))))...	1.000,0.900,0.900,0.900,1.000	0.41688	Yes
novel_miRNA_27	chr17	45022612	45022636	-	SRR5127214	Candidate_25	45022547	45022661	4	28	AGCCAGGCTTCTGAACTCTCTCCTG	AAGATGGATTTGGTCCAGGTTGCAGAGCCAGGCTTCTGAACTCTCTCCTGTGCCCTGAGCCTCTTGTCAGGAGGAGCTGGAGCCTGGGGTTGGGCCTTGGGCTCGCATTCCGGCT	.((.((((...((((((((((.(((..(((((((((....(((.((((((.((...((...))..)))))))))))..)))))))))..))))))).)))))).....)))).))	1.000,0.900,0.800,0.900,0.800	0.222506	No
novel_miRNA_28	chr2	219294164	219294185	-	SRR5127214	Candidate_7	219294107	219294205	2	26	GTCATTTTTGTGATCTGCAGCT	TCTCCCTCACAGCTGCCAGTGTCATTTTTGTGATCTGCAGCTAGTATTCTCACTCCAGTTGCATAGTCACAAAAGTGATCATTGGCAGGTGTGGCTGCT	......(((((.((((((((((((((((((((((.((((((((((......)))..)))))))..))))))))))))).))))))))).))))).....	0.900,1.000,1.000,1.000,1.000	0.774936	No
novel_miRNA_29	chr1	182674759	182674783	+	SRR5127214	Candidate_5	182674684	182674818	6	17	CCCAGGAATGTAGAGCTCTGGGTTC	GCAAGCAGAGTTAAGTGCTCGTGAGAAAGGAATTCATCACCTTGGACTCTACATTCCCCAGGCTTAGAGCTCTGGCCCAGGAATGTAGAGCTCTGGGTTCTTTTCCAGCTACTGCTCCTGACTTGCTAGCTGCAG	(((((((((((..(((((...((.((((((((........((..(((((((((((((((((((.....)).))))....))))))))))).))..)))))))))))))).)))))).))).))))).........	1.000,1.000,1.000,1.000,1.000	0.946292	No
novel_miRNA_30	chr2	55982983	55983005	-	SRR5127214	Candidate_8	55982963	55983063	3	15	CATCAGTTCCTAATGCATTGCCT	CATAGTTTTTGATGTCGCAGATACTGCATCAGGAACTGATTGGATAAGAATCAGTCACCATCAGTTCCTAATGCATTGCCTTCAGCATCTAAACAAGCACC	....((((..(((((...((.((.(((((.((((((((((..(((........)))...)))))))))).))))).)).))...))))).)))).......	0.700,0.900,0.900,1.000,1.000	0.329923	Yes
novel_miRNA_31	chr11	122156238	122156259	-	SRR5127214	Candidate_11	122156171	122156289	4	15	CCAGGAATCCTGCTGTGGTGGA	ATGGCCAATGAAAGGACACTGGAATGGAAGCCAGGAATCCTGCTGTGGTGGAGAGGCATAGACTCATGAGTCCACCACAATCGGATACTTGCTTCTTTTTAACAGCCCTATCAGCCGAG	.((((...(((.(((...(((....((((((.(((.((((...((((((((((((.......))).....)))))))))...)))).)))))))))......))).))).)))))))..	1.000,1.000,1.000,1.000,1.000	0.813299	Yes
novel_miRNA_32	chr17	1471155	1471179	-	SRR5127214	Candidate_23	1471125	1471249	5	15	CAACCCCGGGCTGATCACTACTGCT	CAAGCCAGAAGAGTACAAGATGGGCAGGTGGGTAGTGTCCGTGCCGGGTGCCTGCGGGGAATGGGAGTGGCAACCCCGGGCTGATCACTACTGCTCTCCCAGGACCAAGATCTTCATCCGCTTCC	.((((..(((((........((((.(((..(((((((((.((.(((((((((.((...........))))))..))))))).)).)))))))..))))))).........)))))....))))..	0.800,1.000,1.000,0.900,0.900	0.355499	No
novel_miRNA_33	chr7	100093695	100093717	-	SRR5127214	Candidate_2	100093632	100093742	5	14	TCTGTCATGCTGGGGAGCCCAGT	TCTTGGCTGAGCTCCCCAAGCTCCATCTGTCATGCTGGGGAGCCCAGTGGCGTTCAAAAGGGTCTGGTCTCCCTCACAGGACAGCTGAACTCCGGGACTGGCCAGTGTTGA	..((((((.((.((((..((.((...(((((.((..((((((.((((..((.((....)).)))))).))))))..)).)))))..)).))..))))))))))))......	1.000,1.000,1.000,1.000,1.000	0.910486	No
novel_miRNA_34	chr3	124093139	124093162	+	SRR5127214	Candidate_4	124093070	124093192	6	13	TCCCTCTCCCTCCTTGCTCCTACC	TTAAGAAGAAACCACAAGGCAGTTGGGGGGCAGGGGCAGGCGGTGGAGGTTGTGACTCTGCTTGCTTTCTCCCTCTCCCTCCTTGCTCCTACCCCCTGGACGTGCCTCCTCCCCAGTCTGAGT	...(((..........((((((((((((((.(((((((((.((..((((..((((......))))......))))..)).)).))))))).)))))).))).))))).........)))....	0.900,1.000,1.000,1.000,1.000	0.734015	Yes
novel_miRNA_35	chr12	97563872	97563894	+	SRR5127214	Candidate_13	97563809	97563919	3	11	ATGTAGGGATGGAAGCCATGAAA	CCAAGATAAATTCACTCTAGTGCTTTATGGCTTTTTATTCCTATGTGATAGTAATAAAGTCTCATGTAGGGATGGAAGCCATGAAATACATTGTGAAAAATCATCAACTAA	....(((...(((((....(((.((((((((((((.((((((((((((.............)))))))))))))))))))))))).)))...)))))..))).........	1.000,1.000,1.000,1.000,1.000	0.841432	Yes
novel_miRNA_36	chr9	83921022	83921045	+	SRR5127214	Candidate_1	83921002	83921104	4	10	TGCGCTCTGAAAGGCCGGGTCCCG	GACACGAGACGAACACAGGGTGCGCTCTGAAAGGCCGGGTCCCGCGTTCCGGTCGATCGGTGTTCCCCGGGACCCGCTCCTCAGGGCTGACCCAACTTCCTCC	.....(((..(((....((((..(((((((..(((.((((((((....((((....)))).......)))))))))))..)))))))..))))...)))))).	0.900,0.900,1.000,1.000,1.000	0.560102	No
novel_miRNA_37	chr2	180625024	180625044	+	SRR5127214	Candidate_6	180624989	180625115	3	10	TTAAGTTTCCTCTGAAAACCC	TGAATTTCTACAATTTTAGTTTATGCATAGTTTTCTTAAGTTTCCTCTGAAAACCCACACATTTCTACATGTGTAGTAGAACTTCTACATATGTAAAAGTGTTTGGGTTTTCAGAGGAAACTTAAGA	.................................((((((((((((((((((((((((.((((((.(((((((((((........))))))))))).)))))).))))))))))))))))))))))))	1.000,1.000,1.000,1.000,0.800	0.606138	No
novel_miRNA_38	chr11	122152100	122152122	-	SRR5127214	Candidate_12	122152060	122152200	3	10	AAAAGGGGGCTGAGGTGGAGGAA	TATGCCATTCAATATCCCTTCGAGTTATTTCATTCTCCTTCTCTTCCCCTTAGTTTCCTTTAAGAGTGATAAAAATGGAAAAGGGGGCTGAGGTGGAGGAAGGAGACCTTTTGTCCTGAAATGAATGAGGTTCTTCAATGA	.....((((.......((((....((((((((.((((((((.((((.(((((((..(((((....((.......))...)))))..))))))).))))))))))))..........))))))))..))))......)))).	1.000,1.000,1.000,1.000,1.000	0.826087	Yes
novel_miRNA_39	chr15	30225038	30225059	-	SRR5127214	Candidate_19	30224976	30225084	1	9	TGCGGCGGCGGCGGCGGCGGGA	CAGCGTGGCGATGGCCGAGGTGACCTGCGGCGGCGGCGGCGGCGGGAAGAGGCCCAGGCGCTGACCCAGCTCGGCCTGCTGCACCATCTCGCCGTCGTACTTGACGATC	...(((.((((((((.((((((...(((((((((((((((((((((......)))....)))).))..)))..))).)))))).)))))))))))))).....)))...	1.000,0.700,0.800,0.900,1.000	0.212276	No
novel_miRNA_40	chr15	32313630	32313651	+	SRR5127214	Candidate_22	32313605	32313713	1	9	TGCGGCGGCGGCGGCGGCGGGA	CAGCGTGGCGATGGCCGAGGTGACCTGCGGCGGCGGCGGCGGCGGGAAGAGGCCCAGGCGCCGACCCAGCTCGGCCTGCTGCACCATCTCGCCGTCGTACTTGACGATC	...(((.((((((((.((((((...(((((((((((((((((((((......)))....)))).))..)))..))).)))))).)))))))))))))).....)))...	1.000,0.900,0.700,0.900,0.900	0.184143	No
novel_miRNA_41	chr2	151368379	151368400	-	SRR5127215	Candidate_12	151368327	151368415	4	78	CTTTCTATGCTCCTGTTCTGCT	AAGATGCTCCCCAGCCTTTCTATGCTCCTGTTCTGCTTTGATGAAATAAAGCAGAACAGGAGCATAGAAAGGCTGGGGAGCAACAAATG	....((((((((((((((((((((((((((((((((((((......)))))))))))))))))))))))))))))))))))).......	0.900,1.000,1.000,0.900,1.000	0.521739	Yes
novel_miRNA_42	chr2	151368345	151368366	+	SRR5127215	Candidate_14	151368330	151368418	4	78	CTTTCTATGCTCCTGTTCTGCT	TTGTTGCTCCCCAGCCTTTCTATGCTCCTGTTCTGCTTTATTTCATCAAAGCAGAACAGGAGCATAGAAAGGCTGGGGAGCATCTTTTT	....(((((((((((((((((((((((((((((((((((........))))))))))))))))))))))))))))))))))).......	1.000,1.000,1.000,0.800,1.000	0.539642	Yes
novel_miRNA_43	chr3	53270687	53270710	-	SRR5127215	Candidate_8	53270677	53270759	5	17	TCTGTGAGCCACTCTCTGGAGCTT	TTTCAGGTTTTCCAGGAGGAGCTGTGGCTCACAGTGGTTAAGCAACCCCTCTGTGAGCCACTCTCTGGAGCTTTTTAGTCCTA	....((((..(((((.(((....(((((((((((.((((....))))...)))))))))))))))))))))))..........	0.900,0.700,0.900,1.000,0.600	0.0511509	No
novel_miRNA_44	chrM	11946	11969	-	SRR5127215	Candidate_15	11867	12009	4	16	CTGTGACTAGTATGTTGAGTCCTG	CCCCATTGTGTTGTGGTAAATATGTAGAGGGAGTATAGGGCTGTGACTAGTATGTTGAGTCCTGTAAGTAGGAGAGTGATATTTGATCAGGAGAACGTGGTTACTAGCACAGAGAGTTCTCCCAGTAGGTTAATAGTGGGGGG	(((((((((............((.((..(((((.......(((((.((((((((((...(((((((((((.........))))))..))))).)))))....))))))))))......)))))..)).))..)))))))))..	1.000,1.000,1.000,1.000,0.900	0.664962	Yes
novel_miRNA_45	chr14	101039888	101039908	+	SRR5127215	Candidate_20	101039832	101039928	3	11	TATGTCTGCGGACCACCCACC	ACTCCAGGGTAAGTGGAAAGTCGGTGGACCTCAGAACATGTGCTGAATTCGTGCCATATGTCTGCGGACCACCCACCCGCCTTGAGGAGACCCCTCT	.(((((((((..((((.......((((.((.((((.(((((((((....)).)).))))))))).)).))))))))..)))))..))))........	0.900,1.000,1.000,1.000,0.900	0.56266	No
novel_miRNA_46	chr9	39679682	39679703	-	SRR5127215	Candidate_1	39679620	39679728	2	9	AGAGCAAAGAACCTGAGTGCCT	GAAGACAGTCTGGCCTCTTTGGGAAAGAGCAAAGAACCTGAGTGCCTGTGGTATGCTGGAGGTGTAATAAGGCACTCAGGTTCTTTGTTCTTTCCCAACCTGGTGGCAG	............(((.(((((((((((((((((((((((((((((((....(((((.....)))))...)))))))))))))))))))))))))))))...)).)))..	1.000,1.000,0.900,1.000,0.800	0.452685	No
novel_miRNA_47	chr9	66697259	66697280	+	SRR5127215	Candidate_2	66697234	66697342	2	9	AGAGCAAAGAACCTGAGTGCCT	GAAGACAGTCTGGCCTCTTTGGGAAAGAGCAAAGAACCTGAGTGCCTGTGGTATGCTGGAGGTGTAATAAGGCACTCAGGTTCTTTGTTCTTTCCCAACCTGGTGGCAG	............(((.(((((((((((((((((((((((((((((((....(((((.....)))))...)))))))))))))))))))))))))))))...)).)))..	1.000,1.000,0.900,1.000,0.800	0.465473	No
novel_miRNA_48	chr9	62662728	62662749	+	SRR5127215	Candidate_3	62662703	62662811	2	9	AGAGCAAAGAACCTGAGTGCCT	GAAGACAGTCTGGCCTCTTTGGGAAAGAGCAAAGAACCTGAGTGCCTGTGGTATGCTGGAGGTGTAATAAGGCACTCAGGTTCTTTGTTCTTTCCCAACCTGGTGGCAG	............(((.(((((((((((((((((((((((((((((((....(((((.....)))))...)))))))))))))))))))))))))))))...)).)))..	1.000,1.000,0.900,1.000,0.800	0.473146	No
novel_miRNA_49	chr9	42436042	42436063	-	SRR5127215	Candidate_4	42435980	42436088	2	9	AGAGCAAAGAACCTGAGTGCCT	GAAGACAGTCTGGCCTCTTTGGGAAAGAGCAAAGAACCTGAGTGCCTGTGGTGTGCTGGAGGTGTAATAAGGCACTCAGGTTCTTTGTTCTTTCCCAACCTGGTGGCAG	............(((.(((((((((((((((((((((((((((((((....((..((...))..))...)))))))))))))))))))))))))))))...)).)))..	1.000,1.000,0.900,1.000,0.800	0.478261	No
novel_miRNA_50	chr18	75123409	75123430	+	SRR5127215	Candidate_16	75123369	75123507	1	2	TAAGCTGAAGCGCTGTGGCTCT	TCGGGACCCTGTCCAACACCTGTCTCCTCTTGGCTGATGGTAAGCTGAAGCGCTGTGGCTCTGACGGCTTCCTGTGAGTTCCGCCAGTCTTTCTAGCAATGATCAGACCTGAGGGACGGCCTGGAAATCCCTAACCTCT	..((((.....((((....(((((.((((..(((((((.((..(((((((.(((((((..((.((((....)))).))..))).)))).)))).))).)).))))).)).)))))))))..))))..))))........	1.000,0.400,0.900,0.300,1.000	0	No
novel_miRNA_51	chr1	117854811	117854832	-	SRR5127205	Candidate_4	117854776	117854904	3	12	TCTTGTAGCAGGTATTTTCCCT	CAGCAATGGAAGATAAACTCCTAGGTTCGTGACCAGGGGAAATATCTGCTACCAGATTAGAGATTAAGGAAATCTTGTAGCAGGTATTTTCCCTGGTAGGGGTTCAAAGTAATGTCATAGCACGTTTCA	..((.((((...((.(((((((.........(((((((((((((((((((((.(((((............))))).))))))))))))))))))))))))))))....))....)))).))........	1.000,1.000,1.000,1.000,1.000	0.930946	Yes
novel_miRNA_52	chr10	99928716	99928740	-	SRR5127225	Candidate_12	99928636	99928780	103	5067	AAGTGAATGATGAGTACTGACACTC	TGTTTTATAGATTGTTCACTCCTTGACATTCAGGAATCTTAAGTGAATGATGAGTACTGACACTCTTGTGGATTCCAGAAGATTATTTCTAGCTTTCAAATCACTTCATCTCACTGAGCCTTAACTACGTTGTCTGTGAAATGAG	.(((((((((((..........((((..(((((((.....((((((.(((.((((...((...((((.(((...))).)))).....))..)))))))..))))))....)).)))))..)))).......)))))))))))...	1.000,0.600,1.000,0.800,0.900	0.150895	No
novel_miRNA_53	chr20	62328613	62328638	-	SRR5127225	Candidate_11	62328567	62328643	16	597	TGACGATGATGTTGATTCTGAGCAGC	GTCTCTGACGATGATGTTGATTCTGAGCAGCTGCCTCCATGTCAGGAGCTGTCCAAGGCTCAGCACCCGGGGCAGGG	..(((((.((....((((((.((((..(((((.(((.......))))))))..)).)).))))))..))...)))))	0.600,0.900,1.000,1.000,0.800	0.11509	No
novel_miRNA_54	chr6	142013662	142013685	+	SRR5127225	Candidate_3	142013657	142013729	3	36	TATGTGTGTGTGCTTGTATATATA	CTATATATGTGTGTGTGCTTGTATATATATATATATATATATATATATACAAGCACACACACAAATGCAAGAT	...(((.((((((((((((((((((((((((((....)))))))))))))))))))))))))).)))......	0.600,1.000,1.000,1.000,0.900	0.309463	No
novel_miRNA_55	chr1	33558065	33558088	-	SRR5127225	Candidate_7	33557991	33558123	3	22	ATGGAAGGATGACTCTTCTGACCA	GAGGAGTTCTCTAAGGAGGTGATGTCTAGCTGGACATGGAAGGATGACTCTTCTGACCAGGTAACCAAGGTGAGGGGAGAAGTCCAGCAACCTTGGGACCAGCTCACCCTCCCGACAGGGTCTGCTTCATTGC	..(((((.((((..((((((((......(((((.((.((..((((..(((((((.(((.((...))..))).)))))))..)))).....)).))...)))))))).)))))....))))...))))).....	1.000,1.000,0.600,0.800,1.000	0.248082	No
novel_miRNA_56	chr19	3201502	3201523	+	SRR5127225	Candidate_19	3201435	3201553	3	12	TTGCCTCTCCCGTCCCTGTAGT	GAGATGACTGTGGCTGCTGTGGGCGGAGGTCATGGGGTGCGGGAGCCGGGCGGGGGTGACTGTGGCCTTGCCTCTCCCGTCCCTGTAGTGGCTGTCGCTGGGCGCGGACTCCAACGGGA	.......((((((...(((((((((..((((((((((.(((((((..((((((((.((....)).)))))))))))))))))))...))))))..))))...)))))...)).))))..	1.000,1.000,1.000,1.000,1.000	0.88491	No
novel_miRNA_57	chr3	159282659	159282681	+	SRR5127225	Candidate_4	159282639	159282739	3	11	TACTGAGTCCTTTGTTCTCTACT	CCCTTTACCTGAGCACCATTTACTGAGTCCTTTGTTCTCTACTAGTTTGTAGTAGTTCGTAGCAGAGAACAAAGGACTCAGTAAATGGTGCTCAGGAATCT	.......(((((((((((((((((((((((((((((((((.(((...............))).))))))))))))))))))))))))))))))))).....	1.000,1.000,1.000,0.900,1.000	0.736573	No
novel_miRNA_58	chr13	75779130	75779152	+	SRR5127225	Candidate_16	75779110	75779210	3	10	TTAATCCTCAAGCCTGTACAACC	TCACCCAAGTGCATGCATCATTAATCCTCAAGCCTGTACAACCAGGACAGAGCATGTGGAAAGGTGTGCAGGCTTGAGGATTAGGTGATGCATGCACTTAA	......((((((((((((((((((((((((((((((((((.((...(((.....))).....))))))))))))))))))))).)))))))))))))))..	1.000,1.000,1.000,1.000,0.900	0.677749	Yes
novel_miRNA_59	chr3	159282702	159282721	-	SRR5127225	Candidate_5	159282627	159282761	1	3	TACTGAGTCCTTTGTTCTCT	ATTTATTTTTAACATATGGTAAAGATTCCTGAGCACCATTTACTGAGTCCTTTGTTCTCTGCTACGAACTACTACAAACTAGTAGAGAACAAAGGACTCAGTAAATGGTGCTCAGGTAAAGGGTTAACTACTTGG	............((..((((((.....(((((((((((((((((((((((((((((((((((((...............))))))))))))))))))))))))))))))))))))).......)).))))..)).	0.900,0.500,0.800,1.000,0.900	0.0588235	Yes
novel_miRNA_60	chr16	18062912	18062932	+	SRR5127203	Candidate_6	18062872	18063008	8	24	TCCCTGGTGGCTAAGTTCCGC	CACTCTTAAGCCAGCAGGTGGAGAGTTTTGAGTTCCCATTTCCCTGGTGGCTAAGTTCCGCGTGAAGCCGGGAGCTATGCACACACAAGACACGCCTGGGACTGCTGAGCTGAAGCTCCTGTTCATTACTGTAGCTT	.......((((..((((((((((((((((.(((((.....((((.((((((..((((((.((......))))))))..))............)))).)))).....))))))))))))...)))))..)))).))))	0.900,1.000,0.700,0.600,1.000	0.0690537	No
novel_miRNA_61	chr11	12321513	12321535	+	SRR5127203	Candidate_5	12321493	12321593	3	13	GCAGGAAGAGACGCAGCAGCTTG	CCCAGATCTAAGAGACTAAGGCAGGAAGAGACGCAGCAGCTTGTCTTTGATTCTGCCAAGCTTCTGCATCTTTTCTTCCCTAGCCCTTAGCGTCTTTCCCT	...(((((((((...(((.((.(((((((((.((((.((((((.............)))))).)))).))))))))))).)))..))))).))))......	1.000,1.000,1.000,1.000,1.000	0.948849	Yes
novel_miRNA_62	chr1	22285581	22285600	+	SRR5127208	Candidate_7	22285541	22285675	4	638	GGCCTTGTTCCGGCGCCATT	GGCCTTGGTTGATCCCTCGGTTTGGATGGGAGAGTTCACAGGCCTTGTTCCGGCGCCATTTCTGTGCATTTGGAGGTGGGGCTGCACTGGGGCTCCTGGCTCCTGGCCGCGCCGCCTTGCAGCCTACAGGTCCTG	(((((.(((((......((((.(((..(((((...(((..((((((((..((((.(((((((((......))))))))).)))).)).))))))..))))))))..))).)))).....)))))...)))))...	0.900,1.000,1.000,1.000,1.000	0.777494	No
novel_miRNA_63	chr17	18468628	18468652	+	SRR5127208	Candidate_13	18468568	18468672	7	198	TCACTGGGAGGCATCTGGAGCTGAT	AAGTTTGCAGACTGGAATTGGCTGCAGGCCACCAAGTTGCAGGTTCTGACAGCTCCACTGTCACTGGGAGGCATCTGGAGCTGATTCCAAGCTGCTACGCCCAGC	..((..((((..((((((..(((.((((((.((.(((.((((...............)))).))).)).)))..))).)))..))))))..)))).)).......	1.000,1.000,1.000,0.700,0.900	0.398977	Yes
novel_miRNA_64	chr17	20475666	20475690	-	SRR5127208	Candidate_14	20475646	20475750	7	198	TCACTGGGAGGCATCTGGAGCTGAT	AAGTTTGCAGACTGGAATTGGCTGCAGGCCACCAAGTTGCAGGTTCTGACAGCTCCACTGTCACTGGGAGGCATCTGGAGCTGATTCCAAGCTGCTACGCCCAGC	..((..((((..((((((..(((.((((((.((.(((.((((...............)))).))).)).)))..))).)))..))))))..)))).)).......	1.000,1.000,1.000,0.700,0.900	0.401535	Yes
novel_miRNA_65	chr3	37183230	37183255	-	SRR5127208	Candidate_4	37183210	37183316	4	22	ATCCTTTAACAAATTACTGTAGCAAG	TCATAGCACAAGAGTTTTCCTTGCTACAGTAATTTGTTAAAGGATGGGAAGGTAACTCTCTATCCTTTAACAAATTACTGTAGCAAGGTAATTGGTTCAGTGAATCT	(((((((.(((.......(((((((((((((((((((((((((((((..((....))..)))))))))))))))))))))))))))))...))))))..))))....	1.000,1.000,1.000,0.800,0.900	0.480818	Yes
novel_miRNA_66	chr4	138307210	138307232	-	SRR5127208	Candidate_6	138307147	138307257	4	21	TGTGCCCTGAGACTGCTAAGTAT	ACTTTCCCTGATGTATACCGTGTTGTGTGCCCTGAGACTGCTAAGTATTTGTATTCCCAATGCCTAGCAGTCTCAGGACACACAACAGGGTGTACCTTGATGACTTAGGAA	......(((((.(((((((.(((((((((.(((((((((((((.((((.((......)))))).))))))))))))).))))))))).))))))).........)))))..	1.000,1.000,1.000,1.000,0.900	0.764706	No
novel_miRNA_67	chr9	136671517	136671543	+	SRR5139121	Candidate_1	136671470	136671548	136	4192	AGCTGGACACTGACCAGGACCCCCCAG	GCTGACTGCCGAGGGGGCCCTGGCCTGGATCCATGCTGGGCAGAAGCAGCTGGACACTGACCAGGACCCCCCAGGGCCG	.......(((..(((((.(((((......((((.((((........))))))))......))))).)))))...)))..	1.000,0.900,0.900,1.000,0.600	0.179028	No
novel_miRNA_68	chr9	136671485	136671507	+	SRR5139121	Candidate_1	136671470	136671548	136	4192	GGCCCTGGCCTGGATCCATGCTG	GCTGACTGCCGAGGGGGCCCTGGCCTGGATCCATGCTGGGCAGAAGCAGCTGGACACTGACCAGGACCCCCCAGGGCCG	.......(((..(((((.(((((......((((.((((........))))))))......))))).)))))...)))..	1.000,0.900,0.900,1.000,0.600	0.181586	No
novel_miRNA_69	chr9	127740165	127740189	-	SRR5139121	Candidate_2	127740085	127740229	7	230	GACAGTGATGACAGCCTGGCTGAGC	GGCTGCAGCCCTCCCTGGGGTTGCAAAGACTCCCAGCATGGACAGTGATGACAGCCTGGCTGAGCTCTGTGCAAGCTACTTTCCCTGAGCTCACTGTTCCTGCTGGCAGCTGTGTCAGCCCTGTTCATGTCCAGGCTCAGCCCTT	(((((.((((......(((((((((.((.((.((((((.(((((((((...(((..(((((..((.....)).)))))......)))...))))))))).)))))).)))).)).)))))))...........)))))))))...	1.000,1.000,0.800,1.000,1.000	0.57289	No
novel_miRNA_70	chr10	97875823	97875844	-	SRR5139121	Candidate_11	97875803	97875901	13	140	TCTGGCTGCTATGGCCCCCTCC	CCAACCCTACTCTGGGAAGGTGCCATTCTGAGGGCCAGGAGTTTGATTATGTGTCACTCTGGCTGCTATGGCCCCCTCCCAGGGTCTGGGTATCACACC	...((((.(((((((((.((.(((((......((((((.(((..(((.....))))))))))))...))))).)).)))))))))..))))........	1.000,1.000,0.900,1.000,1.000	0.644501	Yes
novel_miRNA_71	chr10	97875860	97875884	-	SRR5139121	Candidate_11	97875803	97875901	13	140	AGGTGCCATTCTGAGGGCCAGGAGT	CCAACCCTACTCTGGGAAGGTGCCATTCTGAGGGCCAGGAGTTTGATTATGTGTCACTCTGGCTGCTATGGCCCCCTCCCAGGGTCTGGGTATCACACC	...((((.(((((((((.((.(((((......((((((.(((..(((.....))))))))))))...))))).)).)))))))))..))))........	1.000,1.000,0.900,1.000,1.000	0.647059	No
novel_miRNA_72	chr7	94176857	94176881	+	SRR5139121	Candidate_4	94176777	94176921	9	86	TTGACTCCATTTTCCATAGGACTTA	GAAGAAAGAGAAGATATGACAGGCAAAAAAAGTCCTATGGAAAATGGAGTCAACAATACTGATTGCAACTGTAAAAATTGTTGACTCCATTTTCCATAGGACTTATTTTGCCTGTCATATCTTCTCTTTCTTCCTGTGGTCACTG	((((((((((((((((((((((((((((.((((((((((((((((((((((((((((.....((((....))))..)))))))))))))))))))))))))))).))))))))))))))))))))))))))))............	0.900,0.900,1.000,1.000,0.700	0.31202	Yes
novel_miRNA_73	chr7	94176806	94176829	-	SRR5139121	Candidate_3	94176766	94176908	6	68	TTGACTCCATTTTCCATAGGACTT	AAGAAAGAGAAGATATGACAGGCAAAATAAGTCCTATGGAAAATGGAGTCAACAATTTTTACAGTTGCAATCAGTATTGTTGACTCCATTTTCCATAGGACTTTTTTTGCCTGTCATATCTTCTCTTTCTTCCTGTGGTCACT	(((((((((((((((((((((((((((.((((((((((((((((((((((((((((...................)))))))))))))))))))))))))))).)))))))))))))))))))))))))))............	0.700,0.900,1.000,1.000,1.000	0.368286	Yes
novel_miRNA_74	chrX	7187375	7187397	+	SRR5139121	Candidate_10	7187350	7187460	7	30	CATCCTAGCTTGCCTGAGACTGT	TCACGAGAAAGTAGGATAAATGACTCATCCTAGCTTGCCTGAGACTGTCCCAGTTTGAAAACTGGACCTCATCAGTCCTAGACACACTGGGATGTGGTTCACCCTATGGCA	..........(((((......((((((((((((..((.(((.(((((..((((((....)))))).......))))).))).))..)))))))).))))...)))))....	1.000,1.000,1.000,1.000,1.000	0.797954	Yes
novel_miRNA_75	chr22	17707436	17707457	+	SRR5139121	Candidate_8	17707364	17707492	4	24	TAGTTTTATATTTTTGAGCCCT	CAAAGCAGTGATCTGTTTCCATTTTGCGACTTCGAGGCCTCAGAAATATAAAACTAGCTGGTTGATCCCGGCTAGTTTTATATTTTTGAGCCCTCAAAGTTACAAAATGTCAGTGGAGCCTTTGTGTGT	....((((...((..((..(((((((..((((.((((.(((((((((((((((((((((((......))))))))))))))))))))))).)))).))))..)))))))..))..))....))))....	1.000,1.000,1.000,1.000,1.000	0.976982	Yes
novel_miRNA_76	chr17	4717865	4717887	+	SRR5139121	Candidate_16	4717802	4717912	4	13	TCCTGCCCCTACTCTGATCCCAG	CTTCCAGGAGCCCAGGCCCCGTGCGGGGGAGGAGTAGGGTTGGGGTGTGTGAGGAATGACCCCTCCTGCCCCTACTCTGATCCCAGGAACTCTGTGCGGCTGGTGATCCGA	......(((..((((...(((..(((((..(((.((((((.((((((...((((.......)))).)))))).)))))).)))......)))))..)))))))...)))..	1.000,0.900,0.800,0.900,0.600	0.0869565	No
novel_miRNA_77	chr7	151002174	151002196	+	SRR5139121	Candidate_5	151002121	151002211	4	11	CAGGACATCTGTCTTCCCACCCA	ACTGCCAGGGAGGCCAGAGTGAGGAGGGCAGGGCCTCCGGGGGCCACAGCACCCAGGACATCTGTCTTCCCACCCACAGGTCCTGTGTATG	..(((((((...(((...(((.((((((((((...(((.(((((....)).))).)))..))))))))))))).....))))))).)))..	1.000,1.000,0.900,1.000,1.000	0.744246	Yes
novel_miRNA_78	chr13	110450638	110450662	+	SRR5127213	Candidate_20	110450563	110450697	17	159	GAGCTGGGGATGGAAGCTGAAGCCC	CAGTAGGCCAGTGATTAGGGTGCAGTGGATCCAGGTAGATTAGGGTGTAGTGGGTGCTCTCTGGGGTCCACGCAGGAGCTGGGGATGGAAGCTGAAGCCCTGTAAGCCTGTGAGTATCACAGCCCCGTGGATGCC	..(((..(((.......(((.((.((((.(((((((....((((((.((((......((.((.((.(((.....))).)).)))).....))))..))))))...))))).))...)))).))))).))).))).	0.900,1.000,1.000,1.000,1.000	0.69821	No
novel_miRNA_79	chr14	95533807	95533829	-	SRR5127213	Candidate_24	95533772	95533902	4	27	CTTGCTCTGCTCTCCCTTGTACT	TGAGAAATGAGAAGCAGATACAAAGCAGTGTGGGAGTGCAGAGGAGACAAAGCAAGCCTCATCAGGCCCATTGCTTGCTCTGCTCTCCCTTGTACTTACCAGTGCTTGACAATATACAGTTATTTACTAGC	..((((((((............(((((.((...((((((((.(((((((.(((((((...............))))))).)).))))).))))))))..)).)))))............)))))).))...	1.000,0.900,1.000,1.000,0.800	0.455243	Yes
novel_miRNA_80	chr1	231264849	231264869	+	SRR5127213	Candidate_10	231264783	231264899	3	15	TCATGTTGCTCTGCTGTTGCC	GCACATATTGGTCTGTTGTCAGGCTCAGCAGCATGGCTGACTAAAGACATTGACATCATGACATTGTCATGTTGCTCTGCTGTTGCCCCTGGCTCTAGCTGGCCTACTTGTAAAGGG	..(((....((((.(((((((((..((((((((.(((.(((....((((.((.((...)).)).))))..)))))).))))))))..))))))...))).))))....)))......	1.000,0.900,0.700,0.900,0.900	0.171355	Yes
novel_miRNA_81	chr10	4631059	4631080	-	SRR5127213	Candidate_18	4630982	4631120	3	15	CAAAGGGTGAGAATACCAGCCA	AGCCAGTGTGCACTCTACAAGACGGTCAGGAGCAGATGCTCAAAGGGTGAGAATACCAGCCATTCATATCATGAGCTGTGGCTGGTGTTCCCACCCTTTGAGCATCTGCTCCGGCAGTTAAGGAGCTGCAGGGCAGAGT	.(((....((((((((....(((.(((.(((((((((((((((((((((.(((((((((((((((((...))))...))))))))))))).)))))))))))))))))))))))).)))..)))).)))).))).....	1.000,1.000,1.000,1.000,0.900	0.693095	Yes
novel_miRNA_82	chr16	34163090	34163112	+	SRR5127213	Candidate_26	34163032	34163132	5	14	GCTTTGCCTGTCTGAGCGTCGCT	GCAGGACAGATTGATCATCGACACTTCGAACGCAATTGCAGCCCGGGTTCCTCCCAGGGCTTTGCCTGTCTGAGCGTCGCTTGCCGATCAGTAGTCCCCGG	...((((..(((((((..((((.(((.((..((((....((((((((.....))).)))))))))...)).))).))))......))))))).))))....	0.900,1.000,1.000,0.900,0.900	0.457801	No
novel_miRNA_83	chr1	207869104	207869128	-	SRR5127213	Candidate_11	207869079	207869193	3	12	CAGCGGCTGCGCATCTCGGGCCTGC	GCGCGGGCGCGCGGGCAGGCTGAGCTCACACGCCCGGGAAGCGGCCGCCGCGGAGCCGGCGTCCGCAGCGGCTGCGCATCTCGGGCCTGCAGCGGGGCGCTTGGCGGGCGGGGGC	.(((...(((.(((((..(((..(((..((.((((((((.((((((((.(((((.......))))).))))))))...)))))))).)).)))..))))))))))).))).....	0.900,1.000,0.900,1.000,1.000	0.511509	No
novel_miRNA_84	chr6	151390207	151390229	-	SRR5127213	Candidate_6	151390177	151390297	3	11	TCGGCCTCTGTGGCGCCGCCCTT	CCGGCCCCGCCCCGGGGCGGGTGGGACGAGGTGGCTGTTGCGGCGCGCTCAGGCGGGCGGGGGACGCGTCGGCCTCTGTGGCGCCGCCCTTGTCGCCTGCTCGCTGAGGCTGCAGGCCGGG	((((((..((.((..((((((((((((((((........(((((((((..((((.((((.......)))).))))..)).)))))))))))))).)).)))))))..))..)).)))))).	1.000,1.000,0.900,0.600,1.000	0.319693	No
novel_miRNA_85	chr3	52523402	52523427	+	SRR5127213	Candidate_8	52523351	52523437	4	11	CCAACAGGCCTTGCTCTGCTCACAGA	AAGGGTGTGGGCAGAGCAGAGCCTGCATTGGCCATCTCCATCTGGCCCAGGCCAACAGGCCTTGCTCTGCTCACAGACGCTGAGTGG	.((.(((((((((((((((.(((((..((((((....((....))....))))))))))).)))))))))))))..)).))......	0.900,0.900,0.900,0.900,0.800	0.255754	Yes
novel_miRNA_86	chrX	15492086	15492108	-	SRR5127213	Candidate_15	15492013	15492143	3	11	ATCTGTCAGCCTCATTGGTAGCA	CCATTTTCTCTAAGGCGCCACACAAACCTGCCCCCATCTGTCAGCCTCATTGGTAGCAACTACCTCATGGGTGCTACCAGTGAGGCTGACAGATGAGTGGCACTGGGGAAGGGGTGGGAGATCGAGAGAAT	.....((((((......((.(((...(((.((((((((((((((((((((((((((((....((....)).)))))))))))))))))))))))).........)))).))).)))))......)))))).	1.000,1.000,1.000,1.000,0.900	0.667519	Yes
novel_miRNA_87	chr6	116101081	116101104	+	SRR5127213	Candidate_7	116101066	116101158	1	2	GAGTTTCCTCCAGGTTTGGGCAAC	TGGCGGCTGGGGCTTGAGTTTCCTCCAGGTTTGGGCAACGGCGGACGCTGCCCGGGGCCTGCGGCGGCCGAGTCTTGCCGCAGAGCGCGGCCT	..(((((.((((((((.((..((..((((((((((((.((.....)).))))).))))))).))..)))))))))))))))............	0.800,0.600,0.900,0.900,0.900	0.0485934	No
novel_miRNA_88	chr3	190182779	190182802	+	SRR5127216	Candidate_5	190182700	190182842	11	164	GAATTATAACTCGGTGCTCTGTCT	CAGTAATATAGAGATTCTTGCCCGGAGACAAGAAAGAGCACTGAGTTATAATGCCAAAGTGACCAGCATCGTGACTTTGGAATTATAACTCGGTGCTCTGTCTTGTCTCCGGCACAAGAAGCTCTATATTACTGTGAAGCATG	(((((((((((((.((((((.((((((((((((.((((((((((((((((((.(((((((.((.......)).))))))).)))))))))))))))))).))))))))))))..)))))).))))))))))))).........	1.000,1.000,1.000,1.000,1.000	0.951407	Yes
novel_miRNA_89	chr13	80270457	80270481	+	SRR5127216	Candidate_11	80270402	80270496	6	22	TATGCATCCAGAACTAGAACTTACT	AGACAAGTAAGTTCTAGTTCTGGTTGCATACCTACTGTATGGCATGCATATATGGTATGCATCCAGAACTAGAACTTACTTTGCATACCTACTAT	....(((((((((((((((((((.((((((((...((((((.....)))))).)))))))).)))))))))))))))))))..............	0.900,1.000,0.800,1.000,0.900	0.396419	Yes
novel_miRNA_90	chr3	48569652	48569672	-	SRR5127216	Candidate_6	48569617	48569743	4	20	TCTGATTCCTGCCTGCCCCCT	AGGACTAAAGGGTGACAAGGTGAGTGTGGGCATGGGGAGGGCAGGGCAGGGGCCAGGGTGCTCCCGACTCCTCTGATTCCTGCCTGCCCCCTCAGGGAGACTCAGCTGTGATCCTGGGGCCTCCAGG	(((.((..(((((.((.((.(((((.((((...((((.(((((((.((((((...(((....)))....))))))...))))))).)))))))).....))))).)))).)))))..))))).....	1.000,1.000,0.900,1.000,1.000	0.767263	No
novel_miRNA_91	chr15	76150403	76150426	-	SRR5127216	Candidate_15	76150329	76150461	5	18	AACCCTGTCGGCCCTACTTTGAGA	ATCAGCCCATCTCCCTGAAGGCAGCCAAACTAGCTAACCCTGTCGGCCCTACTTTGAGATTTTCATCCTTCAAGTTCTCAAGGAAGGAGCTGAGGGAGGTGATCAAAATGAGACTGGAAGCTGCCTGGTAGCA	..............(((.(((((((....((((((.(((((.((((((((.((((((((.(((........))).)))))))).))).))))).)).)))..........)).))))..)))))))..)))..	1.000,1.000,1.000,1.000,1.000	0.869565	No
novel_miRNA_92	chr11	86431586	86431605	+	SRR5127216	Candidate_10	86431516	86431640	1	6	TGCTGCGGCCGCCGCGGGCC	GGTCCTCCTAGAGTTTGGTGCCCTGCCGCCGCTGCCCCGCCACGACTGCGGCTGCGGCTGCTCCGGGCAGTGCTGCGGCCGCCGCGGGCCCAGCTGTATGGTTAGGCCACCATCGTTCGTGAGTA	....(((...(((..(((((.((((((((.((((.(((((.......((((((((((((((.....)))..))))))))))).)))))..)))).))..)).)))).)))))...)))..)))..	0.800,0.900,0.900,0.900,1.000	0.263427	No
novel_miRNA_93	chr12	6329623	6329645	-	SRR5127229	Candidate_18	6329598	6329708	5	27	CTCACCGGCCCGCGTCCCCGCAG	GAGGGGACCACGAGAGGCGGAGGGCGCGGGATGCGGGGCGGGGCCTGGGGTTGCCGCCCGAGGCTCACCGGCCCGCGTCCCCGCAGCTGATGACCCCGCGACGCTGTACGC	..((((..((..((..((((.(((((((((...(((....((((((.((((....)))).)))))).))).)))))))))))))..))..)).))))..............	0.800,1.000,1.000,0.900,1.000	0.421995	No
novel_miRNA_94	chr2	179860879	179860900	-	SRR5127229	Candidate_10	179860827	179860915	3	20	TCCACGACCTAATCCTAACTCC	CAGGCGCCTGTGGCTTCCACGACCTAATCCTAACTCCTGCGAGTCCCTGGAGTTAGGATTAGGTCGTGGAAGCCACAGGAGCATACTCC	...((.(((((((((((((((((((((((((((((((...........))))))))))))))))))))))))))))))).)).......	1.000,1.000,1.000,0.800,0.900	0.43734	No
novel_miRNA_95	chr2	179860846	179860867	+	SRR5127229	Candidate_12	179860811	179860939	3	20	TCCACGACCTAATCCTAACTCC	TACCCTGGGGAACAGAGGAGTATGCTCCTGTGGCTTCCACGACCTAATCCTAACTCCAGGGACTCGCAGGAGTTAGGATTAGGTCGTGGAAGCCACAGGCGCCTGGGCGCCCTCCTCTACAAGTGGGAC	..(((........(((((((..(((((((((((((((((((((((((((((((((((...........)))))))))))))))))))))))))))))))......))))..)))))))......)))..	1.000,1.000,1.000,0.800,1.000	0.524297	No
novel_miRNA_96	chr11	125888049	125888072	-	SRR5127229	Candidate_17	125888034	125888126	4	18	AGGGGCGCGGCCCAGGAGCTCAGA	GCCTTCGGGACTCCCCTCCAGCCCTGGGGCCGTCCCCGGCCTCCGCCTGGTCCCAGGGGCGCGGCCCAGGAGCTCAGAAAGGCCACCGGGGCA	((((.(((....((..((.(((((((((.((((((((((((.......))))...)))).)))))))))).)))..))..))...))))))).	0.900,1.000,0.900,0.700,0.900	0.209719	No
novel_miRNA_97	chr2	74539316	74539337	-	SRR5127229	Candidate_8	74539286	74539404	3	16	CAGTTCAATGGTGTTCAGCAGA	GGATTGACATCGCTAGATTTCCCATTACTGTTGCTGAATCCAGAGAGCAGCATGAGTTCCTGAAATGCAGTTCAATGGTGTTCAGCAGACGGTGGATGCGGAAAATCTTCATTTTTCCC	(((.(((.......((((((((((((((((((((((((((((..((((.((((...........)))).))))..))).)))))))).))))).)))).)).)))))))))....))).	1.000,1.000,1.000,1.000,1.000	0.97954	Yes
novel_miRNA_98	chr1_KI270713v1_random	21820	21841	-	SRR5127229	Candidate_26	21748	21876	3	16	ACAGACTGTACGCCAAGGGTCA	TTCGCGCTTTCCCCTGACTTTCTGGAGTTTCAAAAACAGACTGTACGCCAAGGGTCATATCTTTTCTTGTATTGGTTTGTGTCTTGGTTGGCGTCTTAGGTGTTAATCCTACAGTAGACGGTTGGGGAA	........((((((.((((.((((..((......((((..(((.((((((((((.((((.((...........))..)))).)))..)))))))..))).))))......))..)))).))))))))))	1.000,0.700,0.900,0.900,0.900	0.227621	No
novel_miRNA_99	chr14	104972802	104972825	-	SRR5127229	Candidate_23	104972792	104972874	4	11	GTTCTGAGTGCCTGGCGGGGGAGC	CACCGTGCTGTGGGCACCCACCGCCAGGGGCTCTGGAGCCGAGGGCTCGGTTCTGAGTGCCTGGCGGGGGAGCAAGTCCAGGA	..((..(((....((.(((.((((((((.((((.((((((((....)))))))))))).))))))))))).)).)))...)).	0.900,0.900,0.800,1.000,0.900	0.30179	No
novel_miRNA_100	chr5	140711346	140711373	+	SRR5127201	Candidate_7	140711336	140711426	39	620	AGACCCGCGGGCGCTCTCCAGTCCTTTT	GGGTTGTTCGAGACCCGCGGGCGCTCTCCAGTCCTTTTACCTCTCTGGGCGGTTCGAGACCCGCGGGAGCTCTCCAGTCCTTTTCACTGCT	((..((...(((.((((((((..(((.((.((((............))))))...))).))))))))..)))..))..))...........	0.900,0.900,0.400,0.900,0.500	0.00255754	No
novel_miRNA_101	chr5	140726210	140726230	+	SRR5127201	Candidate_5	140726144	140726260	10	444	GGTTGTTCGAGACCCGCGGGC	CGAAAGCAACCTCTGGGCTGGCTTTAGCTCAGCGGTTACTTCGCGTGTCATCAAACCACCTCTCTGGGTTGTTCGAGACCCGCGGGCGCTCTCCAGCCCTCTTACTGCTGAAGTTCA	.(((((((......(((((((.....((((.((((...........(((.((.(((.((((....)))).))).))))))))))))).....)))))))......))))....))).	0.900,1.000,0.800,0.900,0.700	0.130435	Yes
novel_miRNA_102	chr15	65304760	65304780	+	SRR5127201	Candidate_26	65304725	65304851	6	29	GCTAATTTTTTGAGGCCTTGT	AGATTTCCGTGGAGAGGAACAACTCTGAGTCTTAAGCTAATTTTTTGAGGCCTTGTTCCGACAAGGCTATATAAAGCTGTTAAAAAATCAGATTGACTTCATTTAGGGTGTTTCTTACAGATATCGT	.(((.((.((...((((((((.((((((((.((((.((.(((((((((((((((((....))))))))...........))))))))).)).))))....)))))))))))))))))).)).)))..	1.000,0.700,0.900,0.900,0.700	0.0920716	No
novel_miRNA_103	chr22	47092603	47092624	+	SRR5127201	Candidate_9	47092551	47092639	3	13	TCAGCCTGTGGACATGCCCACC	ACAGGGGTGAGCCCGTGTGTATGTCTGTGTGGCTGATGCAGACCTGTGAGCCTCAGCCTGTGGACATGCCCACCGGCGGGCCTCACAAG	...(((((..(((.(((.(((((((..((.((((((.((..........)).))))))))..))))))).))).)))..))))).....	0.900,1.000,0.900,1.000,0.900	0.496164	No
novel_miRNA_104	chrX	15492047	15492069	-	SRR5127201	Candidate_15	15492012	15492142	4	12	TACCAGTGAGGCTGACAGATGAG	CATTTTCTCTAAGGCGCCACACAAACCTGCCCCCATCTGTCAGCCTCATTGGTAGCAACTACCTCATGGGTGCTACCAGTGAGGCTGACAGATGAGTGGCACTGGGGAAGGGGTGGGAGATCGAGAGAATT	....((((((......((.(((...(((.((((((((((((((((((((((((((((....((....)).)))))))))))))))))))))))).........)))).))).)))))......))))))..	1.000,1.000,1.000,1.000,1.000	0.872123	Yes
novel_miRNA_105	chr1	247194459	247194481	-	SRR5127201	Candidate_10	247194424	247194554	2	7	ATATGTATGCTTGTGTGTGGAGT	ATATATATATAGATATAGATATAGATATATATACACACACACACACACACACACATATACTATATATACATATATATGTATGCTTGTGTGTGGAGTGTGTGTATATAAAACTGTTAAAGATTTTTGGTAAA	.....(((..((((......((((...(((((((((((((...((((((((..((((((.((((((....))))))))))))..))))))))..)))))))))))))...)))).....))))...)))..	1.000,1.000,0.900,0.900,0.700	0.265985	Yes
novel_miRNA_106	chr1	156887669	156887688	+	SRR5127201	Candidate_11	156887594	156887728	3	7	TCCCCAGTACCCCCACCACA	AGCTGGGGCGCTGTGTGTGTGTTGGGGGTGATGGGGGACCAGGAGCTTCTGCCTCATCCCATCAGCCTCCCTCCCTCCCCAGTACCCCCACCACATCCAGCCCTCTTGCTCTTGCCCCTTGCCCTCATTTTTTTT	.((.(((((((((..((((.((.(((((((.((((((....((((((..((........))..)).)))).....)))))).)))))))))))))..))))............)))))..)).............	1.000,1.000,1.000,0.900,0.800	0.439898	No
novel_miRNA_107	chr18	73370583	73370604	-	SRR5127201	Candidate_22	73370543	73370681	1	3	TAGATCTCAAAGAAGGCCGGGT	ATGACTATGTGCCTAGGCAATGATCTTTCTGCAATTAATTTCCCAGGTGTTCTTTGAGCTTCTTGTATTTAGATGGCTAGATCTCAAAGAAGGCCGGGTAAATTTTTGTCAGTTATTACCTCAAACATGTTTGCTAAAC	..(((.((((....(((.(((((.....((((((..((((((((.(((.(((((((((..(((.((.........)).))).))))))))).)))))).))))).))).)))))))).)))...)))))))........	0.900,1.000,1.000,1.000,0.900	0.567775	Yes
novel_miRNA_108	chr16	84359371	84359388	+	SRR5127201	Candidate_27	84359346	84359446	1	2	TTCTCCACGTTCCCGGGG	GGTGATGGCAAGGTCTTCACTCGGGTTCTCCACGTTCCCGGGGTCCCCCAAGGTAACCCCAGGAAACAGTTGTGGAGGAGTGGTGAAGGGAGGCATCTCAC	.((((..((....((((((((....(((((((((((((.(((((..((...))..))))).)))).....)))))))))..))))))))...))...))))	0.500,1.000,0.900,0.600,0.900	0.0230179	No
novel_miRNA_109	chr19	7886975	7886999	-	SRR5127236	Candidate_24	7886965	7887049	29	2189	AGGAATACCGGGTGCTGTAGGCTTG	GCAAGCTAAGCAGTGTCGGACCTGGTTAGTACTTGGATGGGAGACCACCTAGGAATACCGGGTGCTGTAGGCTTGGGCTGGTCAC	((.((((((((.....((((((((((.....(((((.(((....))).)))))...))))))).)))...)))).)))).))...	1.000,1.000,1.000,1.000,1.000	0.892583	No
novel_miRNA_110	chr3	51694461	51694487	-	SRR5127236	Candidate_9	51694446	51694544	37	1920	TGGAATACCGGGTGCTGTAGGCTTTTG	CTGATCTCAGAAGCTAAGCAAGGTCGGGTCTAGTTAGTACTTGGATGGGAGACTGCCTGGAATACCGGGTGCTGTAGGCTTTTGGCCTATCGTTCCCTC	..(((.(((((((((.((((...((((.(((((.((((.(((......))))))).)))))...)))).))))...)))))))))...)))........	0.800,0.900,0.900,0.700,0.900	0.107417	No
novel_miRNA_111	chr3	181822871	181822893	-	SRR5127236	Candidate_6	181822813	181822913	12	414	GGAATACCGGGTGCTGTAGGGTT	CTTGCATGGGAGACCGCCTGGGAATACCGGGTGCTGTAGGGTTGGCCGGGCGCGGTGGCTCACGCCTGTAATCCCAGCACTTCGGGAGGCCGAGGTGGGTG	.............((((((.((....((((((((((..((((((..((((((.((....)).)))))))))))))))))).))))....)).))))))...	0.800,0.900,0.700,0.900,0.900	0.0971867	No
novel_miRNA_112	chr9	131485728	131485752	+	SRR5127236	Candidate_1	131485688	131485832	18	318	TGAAGAGGACAGTGACTGAGAGACC	ATCCTTCTGACCCTCCACTGTGGACTCAATAGCAGGGAGATGAAGAGGACAGTGACTGAGAGACCAAGGCAGCCCTGGTTAAAGTAGAATGCCCCTTCGAGTGTCTGGGGTAGTTGGTGAGTGGGAGGTGGGAAGGGTAGGCCAG	((((((((.(((..(((((....((.((((.((..(((.((((((.((.((...(((....(((((.((....)))))))..)))....)))).))))..)).)))...)).)))))).)))))..))).)))))))).......	0.500,0.900,0.900,1.000,1.000	0.12532	No
novel_miRNA_113	chr3	184325748	184325772	+	SRR5127236	Candidate_7	184325693	184325787	16	116	TGATGGAACTGAGGATCTGAGGAAG	ACTTTCCTCTGATGACTTCCTGTTAGTGCCACGTGTCTGGGCCACTGAGACACCATGATGGAACTGAGGATCTGAGGAAGGGAGGCTGGGGGTGG	.((((((((.((.....((((..((((.(((.((((((.((...)).)))))).....))).)))))))))).))))))))..............	1.000,1.000,1.000,0.700,1.000	0.491049	No
novel_miRNA_114	chr17	38731800	38731824	-	SRR5127236	Candidate_32	38731770	38731894	7	27	GGAAATACCAGGTGCTGTAGGCTTT	GCCCAATCTCATCTGATCTCGGAAGCTAAGCAGGGTCAGGCCTGGTTAGTACTTGGATGGAAGACCGCCAGGAAATACCAGGTGCTGTAGGCTTTTGGGGTTCAAGGCCTGGGAATCTGTGGCCC	(((((.(((((((((((((((((((((..((((......(((((((.....(((((.(((....))))))))....))))))).)))).)))))))))))))..)))..)))))...)).)))..	0.900,1.000,0.900,1.000,1.000	0.580563	No
novel_miRNA_115	chr3	14394736	14394759	+	SRR5127236	Candidate_8	14394662	14394794	6	26	GGAATAACGGGTGCTGTAGGCTTT	TACCAGGAACGTGCCTGATCTCGTGAAGCTAAGCAGGTTTGGGCCTGGTTAGTACTTAGATGGGAGACCACCTGGGAATAACGGGTGCTGTAGGCTTTTGGCTTGGCTGGGCGCAGTGGCTCACACCTATAAT	....(((.....(((....(((((..((((((((.(((((((((((.((((...(((((.(((....))).)))))..)))).)).))).))))))....))))))))..))).)).))).....))).....	1.000,1.000,1.000,1.000,1.000	0.982097	No
novel_miRNA_116	chr1	634430	634453	-	SRR5127236	Candidate_12	634371	634473	4	18	TAGGAGGGCTGAGAGGGCCCCTGT	ATGGCTAGGCCGGAGGTCATTAGGAGGGCTGAGAGGGCCCCTGTTAGGGGCCATGGGCTGGGTTTTACTATATGATAGGCATGTGATTGGTGGGTCATTATGT	((((((..(((....((((((((.((((((.((..((((((.....)))))).....)).)))))).))).))))).)))............)))))).....	1.000,0.700,0.900,0.600,0.900	0.0537084	No
novel_miRNA_117	chr14	20343118	20343142	-	SRR5127236	Candidate_28	20343093	20343207	5	18	GTTCAATGGCTGAGGTGAGGTACCC	GGGGAGGGGCCCGGCGGATGCCTCCTTTGCCGGAGCTTGGAACAGACTCACGGCCAGCGAAGTGAGTTCAATGGCTGAGGTGAGGTACCCCGCAGGGGACCTCATAACCCAATTC	(((((((..(((.((((.((((((....(((..((((..((....((((((..........))))))))...))))..)))))))))..)))).)))..))))....))).....	1.000,1.000,1.000,1.000,0.900	0.710997	No
novel_miRNA_118	chr1	167006060	167006081	+	SRR5127236	Candidate_13	167006003	167006101	4	13	TACTGGGTGCTGTAGGCTTTTA	TCACAAGCTAAGCAGGGATTGGCCTGGTTAGTACTTAGATGAGAGACTGCCTGGGAATACTGGGTGCTGTAGGCTTTTACTGTGTGAGTGCGTGCGTGT	.(((..(((..((((.....((((((..((((((((((((...((.....))....)).))))))))))))))))....))))...)))..))).....	0.900,0.800,0.800,1.000,0.900	0.199488	No
novel_miRNA_119	chr13	78182891	78182913	-	SRR5127236	Candidate_21	78182866	78182976	3	10	TTAGTGACTCAGAATATTCTCAT	GAGAAGAAAATATTAAAAAATGAGAACATTCTGAGTCACTAACTCAGATTCTAACAATCCGAGTTAGTGACTCAGAATATTCTCATTTTATAAGATTTTCTTGAAAATTAC	...((((((((.(((.((((((((((.((((((((((((((((((.((((.....)))).)))))))))))))))))).)))))))))).))).)))))))).........	1.000,1.000,1.000,1.000,1.000	0.890026	Yes
novel_miRNA_120	chr19	10817430	10817454	-	SRR5127236	Candidate_27	10817390	10817534	2	7	GTGTACAGTAGTCTGCACATTGGTT	TCTGCCTGGGGGGTTCTGCAGGATGGATAGCCGGCCCCGCCAACCCAGTGTTCAGACTACCTGTTCAGGAGGCTCTCAATGTGTACAGTAGTCTGCACATTGGTTAGGCTGGGCTTGGGTGAGCGGCTCGTCGAGACAGGCCCCC	........((((((.(((...((((...(((((((((.(((...(((((((.((((((((.(((.((.(((...)))....)).))))))))))).)))))))...))).)))).........)))))))))....)))))))))	1.000,1.000,1.000,1.000,0.900	0.705882	No
novel_miRNA_121	chr2	227599051	227599073	+	SRR5127236	Candidate_14	227599011	227599151	1	3	TAGCTGTGGCAGCTGCACCACCT	GTGGTGGCTGCGGTGGTGGCTGCGGTGGTGGCTGTGGTGGTAGCTGTGGCAGCTGCACCACCTGCAGGTGCTACCGGGTGGGCTGCTGCTCCAGCTGCTGCCCCTGCTGCCGTGGCTGCTGTGGAGGCTGCTGCAGCACTC	..((((.((((((..((..((((((..(((((.((((..(((((((..(((((.((.((((((...((.....)))))))))).)))))..)))))))..))...)).)))...))..))))))..))..)))))))))).	0.900,0.800,1.000,0.800,0.900	0.207161	Yes
novel_miRNA_122	chr1	630858	630885	-	SRR5127224	Candidate_13	630790	630910	26	332	TTGATTAGGGTGCTTAGCTGTTAACTAA	GGCGGGAGAAGTAGATTGAAGCCAGTTGATTAGGGTGCTTAGCTGTTAACTAAGTGTTTGTGGGTTTAAGTCCCATTGGTCTAGTAAGGGCTTAGCTTAATTAAAGTGGCTGATTTGCGTT	..........(((((((..(((((.((((((((...(((.((((.(((.((.((.....(((((.......)))))....))))))).)))).)))))))))))..))))))))))))...	1.000,1.000,0.700,0.900,0.600	0.0818414	No
novel_miRNA_123	chrM	5688	5715	-	SRR5127224	Candidate_20	5620	5740	26	332	TTGATTAGGGTGCTTAGCTGTTAACTAA	GGCGGGAGAAGTAGATTGAAGCCAGTTGATTAGGGTGCTTAGCTGTTAACTAAGTGTTTGTGGGTTTAAGTCCCATTGGTCTAGTAAGGGCTTAGCTTAATTAAAGTGGCTGATTTGCGTT	..........(((((((..(((((.((((((((...(((.((((.(((.((.((.....(((((.......)))))....))))))).)))).)))))))))))..))))))))))))...	1.000,1.000,0.700,0.900,0.600	0.0895141	No
novel_miRNA_124	chr3	37183272	37183294	+	SRR5127224	Candidate_8	37183224	37183304	3	30	ATCCTTTAACAAATTACTGTAGC	AATTACCTTGCTACAGTAATTTGTTAAAGGATAGAGAGTTACCTTCCCATCCTTTAACAAATTACTGTAGCAAGGAAAACT	.....(((((((((((((((((((((((((((.(((......)))...)))))))))))))))))))))))))))......	0.800,1.000,1.000,1.000,1.000	0.618926	Yes
novel_miRNA_125	chr22	46377744	46377765	-	SRR5127224	Candidate_12	46377709	46377837	4	22	TGAAGCTGACCCGCCTCTGCCC	CATTCTTGGAAGGGTGAGTCAGCCCTCAGGCGGGGCTGGAGGAGGGCAGCGGCCTCTTGTGCAATATGCAGGTGAAGCTGACCCGCCTCTGCCCCTGTCTCATGGGCAAATGTCACTCCCCAGCAGGAC	...(((((...(((.((((((((((..(((((((((.(((((.(((((((.....(((((.......)))))....)))).))).)))))))))).))))...))))...))..)))))))..))))).	1.000,1.000,1.000,1.000,1.000	0.828645	Yes
novel_miRNA_126	chr7	41699237	41699258	+	SRR5127224	Candidate_2	41699180	41699278	5	16	TTGGCAGAGAGCTCTTAGTAAC	TAAGGATTGAGTGAGTTCAGCGTAGTATCTGAGAGTACTTTGTCAAGGTTGCGTTCCTTGGCAGAGAGCTCTTAGTAACTTTAGAAAGAACAAAACTGG	.........(((..((((.....(((..((((((((.(((((((((((.......))))))))))).))))))))..))).......))))...)))..	0.900,1.000,1.000,1.000,1.000	0.716113	Yes
novel_miRNA_127	chr15	56365283	56365306	-	SRR5127224	Candidate_24	56365263	56365365	6	15	CTCGGCCTTTGCTCGCAGCACTCG	CCTACGCCTTCCCACTCTCAGGTTCTGTGCTGCGAGCGGCGCGAGCCTCTGGCAGCGGGCTCGGCCTTTGCTCGCAGCACTCGGCGCTGTCCCAGGAACCCAG	........((((......((((((..((((((((((((((.(((((((........))))))))))...)))))))))))..))).))).....)))).....	1.000,1.000,1.000,0.700,0.900	0.409207	Yes
novel_miRNA_128	chr1	243850506	243850527	+	SRR5127224	Candidate_16	243850429	243850567	4	13	TCCTCCCGGGCTGCGCCTCGCT	CGGGGGCCGGGTCACGCCGGCGGGGCGGCGGCTCTGGGCCCCGGGGCGCGCCCGGCGCGGGGAGGGGTTCTGCGGCCTCCTCCCGGGCTGCGCCTCGCTGAGGGGACCCCCCGCCGCCTCCCCGCCCCCTCCTTCCTCC	.(((((..(((.......(((((((.((((((...((((((((((((((((((((...(((((((..........))))))))))))).))))))).....)))).)))...)))))).))))))))))..)))))...	0.300,1.000,1.000,0.900,0.900	0.0332481	No
novel_miRNA_129	chr4	188555526	188555547	+	SRR5127224	Candidate_11	188555501	188555609	5	12	AACTGTGCACCTGCCCGTGGAA	GCACTAACCGCGCTGACGGTTGAGTAACTGTGCACCTGCCCGTGGAACTGTGGAGAGAGCCGGCGGATACGCAGGTGCAGCAGAGCAGGACGGACGGAGGAGCGCATGG	.........(((((..(((((..((..((((((((((((((((((..((......))..)).))))....))))))))).))).))..)))...))....)))))....	1.000,1.000,1.000,1.000,1.000	0.810742	No
novel_miRNA_130	chr16	67957816	67957836	-	SRR5127224	Candidate_25	67957776	67957912	2	7	CACCCAGCTGAGCCGCTCACC	ATCTGCTGCTGTTGTGTGAGTGTCCTGGCGTGGGAGGGTTGGGCTGGGCATGGGCCACGGCTGCCCCCACAGAGCCCACCCAGCTGAGCCGCTCACCCAGGCCCTCCTTCCCACAGACCCTGCTGACGGCCATCTCC	.((.((.....(((((.(((...(((((.(((((..((((.(((((((..(((((.....(((......))).)))))))))))).)))).))))))))))..))).....))))).....)).))...........	1.000,1.000,1.000,1.000,1.000	0.897698	Yes
novel_miRNA_131	chr1	85465059	85465080	+	SRR5127212	Candidate_6	85465034	85465142	3	10	TTAGGGGCGGCGGCGGCGGCGG	GAGCCCGGCCATGGCTTCGGGAGGCTTAGGGGCGGCGGCGGCGGCGGAGGCGGCCGGGTCCTGCCGCGGGCAGCGCGCGCTGAGCCTGCGAGCGCCCGTCGGCTCCTCT	(((((.(((...(((((((..((((((((..(((((.((.(((((((.(((......))))))))))..)).)).))).)))))))).)))).))).))))))))....	1.000,1.000,1.000,1.000,1.000	0.956522	No
novel_miRNA_132	chr11	17476953	17476973	-	SRR5127212	Candidate_8	17476892	17476998	2	5	CTCGCCGCCCCCCGGCCCCGC	AAGCGTAGCAGGGCCGGTCGGGTTCCTCGCCGCCCCCCGGCCCCGCAGGTGGTGGAGCAGGGCGGGGTGAGGGAGGGGGAGGCCAGCGGGGCTGGGCGGGGCCCGGG	..........(((((.(((.((((((..(((.((((((.(((((((..((......))...)))))))..))).)))...)))....)))))).)))..)))))...	0.800,0.900,0.900,0.900,0.900	0.258312	No
novel_miRNA_133	chr5	106553450	106553473	+	SRR5127204	Candidate_5	106553415	106553547	16	770	GTTCTTGTAGTTGAAATACAACGA	TTAACGGGTTGATTTTGCGTGTTGGGTTCATTAGTGTTCTTGTAGTTGAAATACAACGATGGTTTTTCATATCACTGGTCGTGGTTGTAGTCCATGCGAGAATAATGACATATGCGTTATGTCATAATTTCCA	.....(((.((((...((((((...((.(((...((((((((((...((..((((((.((((....(((......))))))).)))))).))..)))))))))))))))..))))))...)))).....))).	1.000,0.900,1.000,1.000,1.000	0.746803	No
novel_miRNA_134	chrM	9261	9286	-	SRR5127204	Candidate_17	9210	9296	23	366	ATTAGGAGGGCTGAGAGGGCCCCTGT	GCCGGAGGTCATTAGGAGGGCTGAGAGGGCCCCTGTTAGGGGTCATGGGCTGGGTTTTACTATATGATAGGCATGTGATTGGTGGGT	(((....((((((((.((((((.((..((((((.....)))))).....)).)))))).))).))))).)))...............	0.900,1.000,1.000,0.900,0.900	0.450128	No
novel_miRNA_135	chr1	221813953	221813974	-	SRR5127204	Candidate_12	221813928	221814036	10	138	AGAATCTGTTGGTAAAGCCTCT	TTACTTCTTCAAACAGATAAGAGAGGCTCTACCAACAGATGCACTGTGCTACCTGTGTTTCCAGAATCTGTTGGTAAAGCCTCTCTTATCTGGGACCTAGAAAGAGTGA	(((((..(((...(((((((((((((((.(((((((((((...(((.((.......))...))).))))))))))).))))))))))))))).......)))..)))))	1.000,1.000,0.900,1.000,1.000	0.652174	Yes
novel_miRNA_136	chr5	55170545	55170567	-	SRR5127204	Candidate_6	55170510	55170640	4	32	CGGCTAACATGCAACTGCTGTCT	ATGAAGTGCTCTGGATACCTGTGTGTGATGAGCTGGCAGTGTATTGTTAGCTGGTTGAATATGTGAATGGCATCGGCTAACATGCAACTGCTGTCTTATTGCATATACAATGAACATCAGAGTGTAACTGA	....((((((((((.....((((((..(((((.(((((((((((.((((((((((....(((....)))..)))))))))))))).))))))).)))))..)))))).........)))))))...)))..	1.000,1.000,1.000,1.000,1.000	0.959079	No
novel_miRNA_137	chr5	168165895	168165920	+	SRR5127204	Candidate_3	168165824	168165950	6	21	TCTCTCACCTGGCATAAGCAATTCAC	GTGTTTATGAAAAGAAACTCCCAGTTAATTCAGAGTTGCTTATGTCAGGTGAGAGGGGTAGACACCAATTCTCTCTCACCTGGCATAAGCAATTCACAATTAACTGAGTTCTTTTTTTGGAGGTGAT	...((((.((((((((.(((..((((((((..((((((((((((((((((((((((((...........))))))))))))))))))))))))))..))))))))))))))))))).))))......	1.000,1.000,1.000,1.000,1.000	0.918159	Yes
novel_miRNA_138	chr1	80659264	80659286	+	SRR5127204	Candidate_10	80659201	80659311	4	21	TTAAAAATAACCTGAATTTAAAC	ATCAATGTTATGTCTAGCCTCAGTTTAAATGCAGGTTATTTTTAAACTATAGTAAATAACAATTTAAAAATAACCTGAATTTAAACTGAGACAAGACTCACATCTGCATCA	....((((...((((...((((((((((((.(((((((((((((((................))))))))))))))).))))))))))))...))))..))))........	1.000,1.000,1.000,1.000,1.000	0.800512	Yes
novel_miRNA_139	chr17	48122184	48122205	-	SRR5127204	Candidate_23	48122144	48122282	3	17	CCCCTGGGCTGTTACTGTTCCC	GGAAAAGATGGCCACATGTCTGCTTTATAACCAGAAGAGACAGTAACAGCCCGGGACAGCCTTTCCCAAAATAAAGGCCCCTGGGCTGTTACTGTTCCCTCTGGCTGTGGCCAGCCACTTCTCTCTCATGCATGACCAT	(((.(((.((((((((..............(((((...(((((((((((((((((...((((((........)))))).)))))))))))))))))...))))).))))))))....))).)))...............	1.000,1.000,0.900,1.000,1.000	0.700767	Yes
novel_miRNA_140	chr4	13909954	13909977	-	SRR5127204	Candidate_9	13909880	13910012	5	11	TTTATGTAAACTGAGAGAACCTCA	TGCATTTGTAGGGTTTTCCCTGGGCATTCTGAGTGTTTATGTAAACTGAGAGAACCTCAGTGTTACCCACTTGTAACTGAGGTTCTCTTGGTTTACATAAGCACTCAGAATTCCCAGGGAAATATGAGGTTCT	....((..((....((((((((((.(((((((((((((((((((((..(((((((((((((..(((......))))))))))))))))..))))))))))))))))))))).))))))))))))..)).....	0.900,1.000,1.000,1.000,1.000	0.785166	Yes
novel_miRNA_141	chr2	42092596	42092617	+	SRR5127204	Candidate_13	42092519	42092657	2	11	ACCAGGGCAAATGTTTGTACTC	CATTACTCACAGAAACAGCAGTGGCCAAAGTACAAACATTTGCCCTGGTTCTTTGAGTCTCAGGAAGTTGCACAGGAACCAGGGCAAATGTTTGTACTCCGGCCGCTGCTGATGCTGTGAATAATAAAGCCCTTTGTCT	.((((.((((((...(((((((((((..(((((((((((((((((((((((((((...((.....))...)).)))))))))))))))))))))))))..)))))))))))...)))))).))))..............	0.900,1.000,0.500,0.800,0.900	0.056266	No
novel_miRNA_142	chr2	37485032	37485054	-	SRR5127204	Candidate_14	37485002	37485122	2	10	GCAGTGCCTGTAGAAGCATTTGT	GCCAGTGGCTGCCAGAGTGAGGCTCAAGCTTGAATGCTCCTACAGACAATGCTTTCTGGTCTCAGGAAGCAGTGCCTGTAGAAGCATTTGTTTTGCTCTGCCTGGAAGCAGGGTGCAATCT	(((....(((.((((.((..(((..((((..(((((((.((((((.((.(((((((((....))))))))).)).)))))).))))))))))).)))..)))))).)))..))).......	0.900,1.000,1.000,1.000,0.900	0.542199	No
novel_miRNA_143	chr5	134925571	134925592	+	SRR5127204	Candidate_4	134925531	134925669	2	8	CATTTTGTGTAAGGGCGCAGAC	AGTTGGCTTGAAGTGGAGAAGGCCACGATTTTTTTGATGTCATTTTGTGTAAGGGCGCAGACTGCTGCGAACAGAGTGGTGATAGCGCCTAGGCATAGTGTGAGAGTTTGGATTAGTGGGTTATTCTCTGCTAGGGGGT	......(((..((..(((((..(((((((((....(((.((((.((((((..((((((..((..((........))..))....))))))..)))))).))))..))).))))).))))....)))))..))..)))..	0.900,1.000,1.000,1.000,1.000	0.73913	No
novel_miRNA_144	chrM	16368	16392	-	SRR5127226	Candidate_22	16363	16437	18	117	ACCCCTATCTGAGGGGGGTCATCCA	ACTCTTGTGCGGGATATTGATTTCACGGAGGATGGTGGTCAAGGGACCCCTATCTGAGGGGGGTCATCCATGGGG	.((((......(((...(((((((.....((((((.((((....)))).))))))....))))))))))..))))	0.600,0.900,0.900,0.900,0.600	0.0204604	No
novel_miRNA_145	chr5	108748634	108748657	-	SRR5127226	Candidate_4	108748619	108748711	10	52	TCGCCGCTTTCTGGGCTCGCTCAC	GGCGCACGCTTAGCCCAAGCTGCGGGCCCTGGGAGTGGAGACGCGGAGCTGCGGTCGCCGCTTTCTGGGCTCGCTCACCAGCCCGGGTGGAGT	.......((((.((((..(((((((((((.((((((((.((((((....))).))).)))))))).)))))))).....)))..)))).))))	1.000,1.000,1.000,0.900,1.000	0.741688	No
novel_miRNA_146	chr8	106270223	106270244	+	SRR5127226	Candidate_2	106270203	106270301	5	21	TGGGCTGCGTCAGGCTGAGCCC	GGCAGCAGCGGGGCTAGAGCTGGGCTGCGTCAGGCTGAGCCCATTCACCTCGCGGCCACAGGAGCTCAGCGCCGGCGCCGCGCCGCCCAGCCCCGCCGA	.......((((((((...((.((((.(((((..(((((((((.....((....)).....)).)))))))...))))).)).))))..))))))))...	1.000,0.800,0.900,0.900,0.900	0.304348	No
novel_miRNA_147	chr16	88731367	88731389	-	SRR5127226	Candidate_34	88731289	88731429	3	11	TCGGCCGTGATGCCTCACACCCA	CACACAAGGAGCACTGCGTCCTCTCCGGGCCCCGTGCGGGTCGGCCGTGATGCCTCACACCCAAGTGCTGCCTCGAGCATGCGTCTCCTGGGTGAGGGTGTCTGAGCCCACAGCCCCACACCCGTGGTCCCGTCTCCTGGC	......(((((....(((....((.((((....(((.((((.(((((.(((((((..((((((((((((((.....))).))).))..)))))).))))))))).)))....))))))).)))).))...))))))))...	1.000,1.000,1.000,0.900,1.000	0.71867	No
novel_miRNA_148	chr19	14081734	14081756	+	SRR5127226	Candidate_25	14081681	14081771	3	10	CGAGGCCGGGCTGCACTGCGAGA	GGCCAAGCCGGACTCGGTGCAGACAGGTCAGCTCGGCCTGGCCCTTTGGAAGGCGAGGCCGGGCTGCACTGCGAGAACGAGTGAGCCCCTC	(((...((((..((((.......(((..(((((((((((.(((........))).)))))))))))..)))))))..)).))..)))....	1.000,0.900,0.600,1.000,0.900	0.225064	Yes
novel_miRNA_149	chr19	1253360	1253382	-	SRR5127226	Candidate_27	1253320	1253460	3	10	TCAGAACCGACCGCCTCCCAGCT	GAGCCCTGCTCTCCCCAGTGGCCGGGATGGGGGGGGGGGTGGCGGAGGTTTCTGAGAAGTGACATAGGCTGGGATGACTCAGAACCGACCGCCTCCCAGCTCTCCCTCCCGGCTCTCCTCTCCACTGGCAGTAGCTGGCGT	..(((..(((((..(((((((((((((.(((((((.(((.(((((.((((.(((((..((..((.....))..))..)))))))))..))))).)))..)))))))))))))).........)))))).)).))).)))..	0.900,1.000,1.000,1.000,1.000	0.70844	Yes
novel_miRNA_150	chr21	34074037	34074058	+	SRR5127226	Candidate_8	34073980	34074078	1	2	CCCGACCCCGATCCCGGCGCCG	GGAGGGTGTGCCTCGCAAGCGGCCCGCCGGGCGGGGGGCGGGGCGGACCGAGCGGGCCCCGACCCCGATCCCGGCGCCGGCCCGCGGGAGTCCAGTGGA	......((.(((((((....((((((((((((((((..((((((...((....)))))))).)))))..)))))))..)))).))))).)).)).....	0.900,0.900,0.800,0.900,0.700	0.104859	No
novel_miRNA_151	chr6	52148949	52148973	+	SRR5127218	Candidate_9	52148914	52149048	19	2327	TGGCTGGTCAAACGGAACCAAGTCC	CTGCAGTCACCTCAGAAGAAAGATGCCCCCTGCTCTGGCTGGTCAAACGGAACCAAGTCCGTCTTCCTGAGAGGTTTGGTCCCCTTCAACCAGCTACAGCAGGGCTGGCAATGCCCAGTCCTTGGAGAAACAGAA	(((...((.((...((.......(((((((((((.((((((((..((.((.((((((.((.((((...)))))))))))).)).))..)))))))).)))))))..))))........))...)).))..)))..	1.000,1.000,1.000,1.000,1.000	0.992327	Yes
novel_miRNA_152	chr14	22978183	22978206	-	SRR5127218	Candidate_29	22978178	22978250	17	186	GAGGTCCGCAGCTGCTCTGCCTCT	TCATTTGCTCACAGAGCAGCTGTTGGATCCCCACCAAGTGTCTGGAGGTCCGCAGCTGCTCTGCCTCTCTTGC	...........((((((((((((.(((((.(((.........))).)))))))))))))))))..........	1.000,0.900,1.000,1.000,0.800	0.460358	No
novel_miRNA_153	chr14	22978219	22978240	-	SRR5127218	Candidate_29	22978178	22978250	17	186	ACAGAGCAGCTGTTGGATCCCC	TCATTTGCTCACAGAGCAGCTGTTGGATCCCCACCAAGTGTCTGGAGGTCCGCAGCTGCTCTGCCTCTCTTGC	...........((((((((((((.(((((.(((.........))).)))))))))))))))))..........	1.000,0.900,1.000,1.000,0.800	0.462916	No
novel_miRNA_154	chr1	203175167	203175188	-	SRR5127218	Candidate_11	203175100	203175218	3	36	CACCCACCTGCCCTTTCTTGCT	GAGGGGATGCGAGCAGTAGGCTCCTCAACCCACCCACCTGCCCTTTCTTGCTCCACCAGCAGGAGAGCAAGAAAGGGTAGGTGGGTGGGTTGAGGGGCTCCCTTGTCCTCAGCTCCAAG	....(((.(((((.((..(((((((((((((((((((((((((((((((((((..((....)).)))))))))))))))))))))))))))))))))))..))....))).)))))...	0.900,1.000,0.900,1.000,1.000	0.514066	Yes
novel_miRNA_155	chr9	35995987	35996011	+	SRR5127218	Candidate_2	35995952	35996086	6	28	AATTCTTTTCCTTTATGTAGATACC	AATGTACCAGTGTGGGTATCTTTTTTTACGTAATTAATTCTTTTCCTTTATGTAGATACCCAGTAGTGGTATCTACATAAAGGAAAAGAATTAATTATGTAATGGTGAAACCCCATCTCTACTAAAAACACAAAA	...(((...(((.((((.((.....(((((((((((((((((((((((((((((((((((.......)))))))))))))))))))))))))))))))))))....)).)))))))...))).............	1.000,0.800,1.000,1.000,1.000	0.575448	Yes
novel_miRNA_156	chr9	35996019	35996043	-	SRR5127218	Candidate_3	35995939	35996083	6	28	AATTCTTTTCCTTTATGTAGATACC	TGTGTTTTTAGTAGAGATGGGGTTTCACCATTACATAATTAATTCTTTTCCTTTATGTAGATACCACTACTGGGTATCTACATAAAGGAAAAGAATTAATTACGTAAAAAAAGATACCCACACTGGTACATTTATTGCAGCATTA	.(((((..(((((((..((((((.((....((((.((((((((((((((((((((((((((((((.......)))))))))))))))))))))))))))))).)))).....)).)))).))........))))))).)))))..	1.000,0.800,1.000,0.500,1.000	0.127877	No
novel_miRNA_157	chr18	58257373	58257395	-	SRR5127218	Candidate_24	58257353	58257453	5	24	TATCCCACAAGCGACACTACTCT	CTTTAAAAACGCATCTGTTAGTATCTTAGCAGTGTCACTTGTGGGATAGTAATGTCACTATCCCACAAGCGACACTACTCTCGTTCAGTATTACTTAATGG	..............(((((((((.((.(((((((((.(((((((((((((......))))))))))))).))))))......))).))...))).))))))	0.900,1.000,1.000,1.000,0.900	0.570332	No
novel_miRNA_158	chr9	128580866	128580889	+	SRR5127218	Candidate_1	128580831	128580963	6	17	CTCGGAGGCATTGGGGCTGACCTC	AGGATTAGGAATTCCAGGATAGCTGTTCTGTCTGCCTCGGAGGCATTGGGGCTGACCTCATCTCCCTGACCATGTCTCCTATGCCCCCAAGCTGACCGTCCTTTCCGAGGAGAGAGCGGCGCTGCTGGAGCTG	...........((((((....(((((((..(((.((((((((((...(((((.(((....((.....))....)))......)))))...)))..........)))))))))))))))))....))))))...	1.000,1.000,1.000,1.000,1.000	0.887468	No
novel_miRNA_159	chr1	204996365	204996387	+	SRR5127218	Candidate_14	204996292	204996422	3	16	TTAGCTCCCTCTTCCCATGTTCT	GCCTCACTCTGCCTGGGACTCCTCTGTCTGCTGTGGGCTGGGAAGGTGGTGCTGCTGAGTGCGGGTTATTCCATTAGCTCCCTCTTCCCATGTTCTCATGTGAATAGAAAGCACCTGGGGTACCTGGACCC	............(((((((((((((((..((((.((((((((((((.((.((((..(((((.....)))))...)))).)).)))))))).)))).)).))..)))))........))))).)))))....	1.000,1.000,1.000,1.000,1.000	0.85422	Yes
novel_miRNA_160	chr15	25705933	25705954	-	SRR5127218	Candidate_34	25705898	25706026	3	12	GTGCACGTGAGGATGGCTCTGA	GGTCATCAGCGTTTCTCCAAACTGATTCCACCACATCCCGCTGTCATCCTCAGGTGGATTCCTTCCCTCCAGGTGCACGTGAGGATGGCTCTGAGATGTGTCAGCGATGGAACTCCTGGGTTGCCCACA	(((..((((.(((((((....((((......((((((.((..((((((((((.(((....(((.......)))..))).))))))))))..)).)))))))))).)).)))))..))))...)))....	1.000,0.900,0.900,1.000,1.000	0.58312	No
novel_miRNA_161	chr7	1498554	1498575	-	SRR5127218	Candidate_4	1498524	1498642	3	10	TCTGTACCCTCACCTCACCCAG	CGGAGCGGGGGTGCGGGCGGAGTGGGGGCACAGGCGGAGTGGGGGCACAGGCGTAGCGGGGACAGGGTCTGTACCCTCACCTCACCCAGGGAGCTGCTGAGCGCGCACAAGGACAACCT	.((.......(((((.((....(((.(((...((..(((((((((.((((((..............)))))).)))))).)))..)).....))).))).)).)))))........)).	1.000,0.700,0.800,0.900,1.000	0.237852	No
novel_miRNA_162	chr5	64640216	64640237	-	SRR5127223	Candidate_5	64640139	64640277	3	45	TTTAGGATCCAAATGAGATATA	TTCTTCTTTTTAATTGAAATAAAAAATGTTATAGAATATATTTAGGATCCAAATGAGATATAAGTCTACGGGTATGTCTCTTTATCTCATTTGGATCTTAAATGTATTCTATAACACTTCATTTATTTTTTTCCCGGAA	....(((........((((((((((.((((((((((((((((((((((((((((((((((.(((...(((....)))..))))))))))))))))))))))))))))))))))))).))..))))))))......))).	1.000,1.000,1.000,1.000,1.000	0.953964	No
novel_miRNA_163	chr5	136075571	136075592	+	SRR5127223	Candidate_4	136075514	136075612	3	12	CAAAGGCAAAACTCTGTTTCCC	TGAGACAGCCACTCAGGGCAAGCAGAGTGCAAGTGTCTTAGAGGTCTCTTCTTTGCTCAAAGGCAAAACTCTGTTTCCCCAGGGGGCCCAGTCAGGTTG	...(((.(((.(((.(((.(((((((((.....((((((.(((............))).))))))..))))))))).))).))))))...)))......	1.000,1.000,0.900,0.900,1.000	0.598465	Yes
novel_miRNA_164	chr16	3172171	3172194	+	SRR5127223	Candidate_22	3172141	3172263	5	11	TCGGGGACCGAGCCTGAAGCCTCA	TGTCATTTTAGAGAATATAGAGCTAGAAAATCGGGGACCGAGCCTGAAGCCTCAACTACCAGTCGCGTTGCTCCGCTTCAGGTCGGTCCAGGTCTGTGCCTCAGCTACAAGGGACAAGGATGC	((((.((.(((.((.((((((.((..........(((((((.((((((((..((((..........))))....))))))))))))))))).))))))..))..))).))..)))).......	1.000,1.000,1.000,0.800,0.800	0.352941	No
novel_miRNA_165	chr21	8435801	8435823	+	SRR5127223	Candidate_8	8435723	8435863	1	6	GGCCCCGCGCGTGTGTCCCGGCC	GTGGTGGGGGCAGCCGCGGGGATCGCCGAGGGCCGGTCGGCCGCCCCGGGTGCCGCGCGGTGCCGCCGGCGGCGGTGAGGCCCCGCGCGTGTGTCCCGGCCGCGGTCGGCCGCGCTCGAGGGGTCCCCGTGGCGTCCCCTT	.....((((((.((((((((((((.((..(((((((((((((((.(((((((((((((((.(((((((....))))..))).))))))).))).)))))..))))))))))).))))..))))))))))))))))))))..	0.400,0.900,0.900,0.900,0.700	0.0153453	No
novel_miRNA_166	chrUn_GL000220v1	108003	108025	+	SRR5127223	Candidate_13	107925	108065	1	6	GGCCCCGCGCGTGTGTCCCGGCC	GTGGTGGGGGCAGCCGCGGGGATCGCCGAGGGCCGGTCGGCCGCCCCGGGTGCCGCGCGGTGCCGCCGGCGGCGGTGAGGCCCCGCGCGTGTGTCCCGGCCGCGGTCGGCCGCGCTCGAGGGGTCCCCGTGGCGTCCCCTT	.....((((((.((((((((((((.((..(((((((((((((((.(((((((((((((((.(((((((....))))..))).))))))).))).)))))..))))))))))).))))..))))))))))))))))))))..	0.400,0.900,0.900,0.900,0.700	0.00767263	No
novel_miRNA_167	chrUn_GL000220v1	151975	151997	+	SRR5127223	Candidate_14	151897	152037	1	6	GGCCCCGCGCGTGTGTCCCGGCC	GTGGTGGGGGCAGCCGCGGGGATCGCCGAGGGCCGGTCGGCCGCCCCGGGTGCCGCGCGGTGCCGCCGGCGGCGGTGAGGCCCCGCGCGTGTGTCCCGGCCGCGGTCGGCCGCGCTCGAGGGGTCCCCGTGGCGTCCCCTT	.....((((((.((((((((((((.((..(((((((((((((((.(((((((((((((((.(((((((....))))..))).))))))).))).)))))..))))))))))).))))..))))))))))))))))))))..	0.400,0.900,0.900,0.900,0.700	0.0102302	No
novel_miRNA_168	chr4	75973918	75973942	-	SRR5127220	Candidate_12	75973838	75973982	3	24	AGCATAAACTGCATGCCTGCACACC	GCCTGCACACCAGGCATGCAGTTAGAAGTAAGCATCACTCAGCATAAACTGCATGCCTGCACACCAGGCATGCAGTGATGTGCAGGCATGCAGTTTATGTTAAGTGATGCTTTCTTTGTTCCTATACTGCTTTCCTGGGTCATCT	...((.((.(((((...(((((..((((.((((((((((.(((((((((((((((((((((((.((.........)).))))))))))))))))))))))).)))))))))).))))........)))))...)))))))))...	0.900,1.000,1.000,0.700,0.900	0.28133	Yes
novel_miRNA_169	chr14	103534468	103534490	-	SRR5127220	Candidate_34	103534448	103534548	5	20	CCCTAGCATCCCTGGACTCCCAC	TGTGGGAAACAGGACCCGAGGGTCAGAGGGCAGGGGTGGCAGAGCCTGGCCCGTCTGGCCCTAGCATCCCTGGACTCCCACCCTAGGGTCTGAGGCCAGCC	.((.((.....((((((.(((((..(((..((((((((..((.(((.((....)).))).))..))))))))..)))..))))).))))))....)).)).	1.000,0.900,0.900,0.900,0.900	0.363171	No
novel_miRNA_170	chr7	136869481	136869505	+	SRR5127220	Candidate_2	136869446	136869580	4	18	TCTCTCCCTTCATATCCCCCCAAGC	CGCTTACCCACTCCAAGGGCCCTGGCACCAGGGGGTCTCTCCCTTCATATCCCCCCAAGCCGGAGGCTCAGGGGTCGGGGCTTGGGGGAATTGGAGGGAGGTCCTCCCCACGTGCAGATTCTCAAACGGAAACTT	...........(((..(((.....((((..(((((..((((((((((....((((((((((...((((....))))..))))))))))...))))))))))..)))))...)))).....)))....))).....	1.000,0.800,1.000,1.000,0.900	0.468031	Yes
novel_miRNA_171	chr19	5978305	5978328	+	SRR5127220	Candidate_31	5978280	5978392	3	11	CATCTCCCGCCTCCTTTTCCCGCC	TCCTAGCACGCACCTGCGCACGAGCCATCTCCCGCCTCCTTTTCCCGCCGACTGAGAGGGCGGGGAAAGGGCCGGGAAGGGCGCATGCGCAGTGGCAGCGACTAAGGTTTAGT	.(((.((..((..(((((((...(((...(((((..(((((((((((((.........))))))))))))).)))))..)))...)))))))..)).)).....)))......	0.900,0.900,1.000,1.000,1.000	0.578005	Yes
novel_miRNA_172	chr13	98208571	98208593	+	SRR5127220	Candidate_28	98208498	98208628	3	10	TTGCCTGTCTTAGAACCCCTATG	TCTCAGATCTTCACTCCATATGTCATCTGGTAACACTGGGGTTCTGAGACAGACAGTGTTAGCTCCAGAAGCATTGCCTGTCTTAGAACCCCTATGTTACCAGACGACATAAGGAGTGAATAAAATCTTCA	....((((.((((((((.((((((.((((((((((..(((((((((((((((.(((((((.........))))))).)))))))))))))))..)))))))))).)))))).))))))))....))))...	0.900,1.000,1.000,1.000,1.000	0.713555	No
novel_miRNA_173	chr17	16440087	16440111	+	SRR5127220	Candidate_40	16440012	16440146	4	10	AAGACTACTCCTGTCTGATTGCAGT	CTGGAGGGTTGTGAGGTGCTTGACTGCTCTGATGAAATCACTAATAGGAAGTGCCGTCAGAAGCGATAACTGACGAAGACTACTCCTGTCTGATTGCAGTCAAGTCTTCACCACTTGCTGGTTCCCAGGAGTAAA	((((..(((.((((((.((((((((((........(((((...(((((((((..((((((.........))))))...)))..)))))).))))))))))))))))))))).)))..))))..............	1.000,1.000,0.900,1.000,1.000	0.723785	No
novel_miRNA_174	chrX	135036388	135036411	+	SRR5127220	Candidate_21	135036324	135036436	3	8	CTGCCGGCCCAGAACTGAGCTCCT	AATCCCTGACTTTATGATGATGGAGAAGGTGGTTCAGGGAAGGCTGCCTGGCTTGATTCTGTAGCTGCCGGCCCAGAACTGAGCTCCTTCTCTTCCCCGTACACAGCTGCTTT	.....(((....((((..((.((((((((.(((((((....(((((...((((.........))))..))))).....)))))))))))))))))..))))..))).......	1.000,0.800,0.800,1.000,1.000	0.350384	No
novel_miRNA_175	chr4	75973884	75973904	+	SRR5127220	Candidate_13	75973844	75973980	1	4	CATAAACTGCATGCCTGCACA	CCCAGGAAAGCAGTATAGGAACAAAGAAAGCATCACTTAACATAAACTGCATGCCTGCACATCACTGCATGCCTGGTGTGCAGGCATGCAGTTTATGCTGAGTGATGCTTACTTCTAACTGCATGCCTGGTGTGCAG	.(((((...(((((.((((.....((.((((((((((((.((((((((((((((((((((((((.........)))))))))))))))))))))))).)))))))))))).)))))))))))...))))).......	0.900,1.000,1.000,1.000,0.800	0.442455	No
novel_miRNA_176	chr7	98174574	98174597	+	SRR5127222	Candidate_3	98174564	98174646	3	13	TCGCTGTGATGAGCTGAGCCAGGG	TGCCACCAGGTCGCTGTGATGAGCTGAGCCAGGGGGTTCTCATGGGCGGCCTGCCTCCTCGCAGTGACTCATGGAGCTGGAGA	..(((((((((((((((((.(((....((.(((..((((....))))..)))))))).)))))))))))..)))...)))...	0.900,0.700,0.700,0.900,1.000	0.0664962	No
novel_miRNA_177	chr3	184325695	184325717	+	SRR5127222	Candidate_7	184325632	184325742	5	13	TTTCCTCTGATGACTTCCTGTTA	TCCCATCAGTGAGTTCCAAGCTGGGATTGAGAAGGGAGCAGTGAAGGGACCGGGAGGTTATACTTTCCTCTGATGACTTCCTGTTAGTGCCACGTGTCTGGGCCACTGAGA	.....((((((.((.(((.(((((.(((((..(((((((((.(((((((((....))))...)))))..)))....)))))).))))).))).))...)))))))))))..	1.000,1.000,0.600,0.900,0.700	0.102302	No
novel_miRNA_178	chr2	182049491	182049514	-	SRR5127222	Candidate_16	182049456	182049588	3	13	CAAGGCTGCAAACTGGGACACTAT	CAGTTTGATGTTCCACCCCTCTGTGTAATAAGTTGAATAGTATCCCAGTTTGCAGCCAAGGGATTATATTCAGCCAAGGCTGCAAACTGGGACACTATTCAAAACCTTAGTATATTTTCATTAGCTTTTGTTT	.((((.((((............(((((.(((((((((((((.(((((((((((((((..((((......))..))..))))))))))))))).)))))))))...)))).)))))...)))))))).......	0.800,1.000,1.000,1.000,1.000	0.55243	Yes
novel_miRNA_179	chr9	128244746	128244770	-	SRR5127222	Candidate_2	128244721	128244835	2	10	TTGTACAGTAGTCTGCACATTGGTT	ATGGACCAGAGGACACCTCCACTCCGTCTACCCAGTGTTTAGACTATCTGTTCAGGACTCCCAAATTGTACAGTAGTCTGCACATTGGTTAGGCTGGGCTGGGTTAGACCCTCGG	.....((.((((.....((((..(((((((.(((((((.(((((((.((((.((((....))....)).))))))))))).))))))).))))).))..))))......))))))	0.900,1.000,0.900,0.900,0.900	0.358056	No
novel_miRNA_180	chr19	4770738	4770761	+	SRR5127234	Candidate_148	4770674	4770786	36	1671	CAACAAGTCACAGCCGGCCTCATA	TAGAGTGGCTGTGGTCTAGTGCTGTGTGGAAGACTAGTGATTTTGTTGTTCTGATGTACTACGACAACAAGTCACAGCCGGCCTCATAGCGCAGACTCCCTTCGACCTTCGCC	..(((.((....(((((.((((((((.((....((.(((((((.((((((.((......)).)))))))))))))))....)).))))))))))))))).)))..........	1.000,1.000,1.000,1.000,1.000	0.849105	No
novel_miRNA_181	chr5	139711328	139711352	-	SRR5127234	Candidate_23	139711268	139711372	6	1598	CGCTCGGCGGCGGCGGCGGCGGCGG	GAGACTCCGGATGCCAGACGCGCTCGGCGGCGGCGGCGGCGGCGGCGGCCGCGCCTGATTCATTGCGCCAAAGCTGCAGATGCGACCTCCCGCCTGCGCCCGGTG	......((((.........((((..(((((.((..(((...(((((....((((..........))))....)))))...)))..))..))))).))))))))..	0.500,0.900,0.900,0.900,0.500	0.00511509	No
novel_miRNA_182	chr12	86745112	86745136	-	SRR5127234	Candidate_133	86745047	86745161	28	706	TTTCCTCTCTGCCCCATAGGGTGTA	CAGGTGTAACACAGGTGGTACACCCTTTCCTCTCTGCCCCATAGGGTGTAGCTCTAACTACCCTCTAGGGAAGAGAAGGTTGGGTGAACAGCCTTACTATTTCTCCAGCTCAGTC	..((.(((....((((.((.(((((...(((((((..(((.(((((.((((......)))).)))))))).)))).)))..))))).)).))))...)))....)).........	1.000,1.000,1.000,1.000,1.000	0.83376	Yes
novel_miRNA_183	chr7	148941497	148941521	+	SRR5127234	Candidate_13	148941472	148941586	26	472	GAGTGTTGTGGGTTATTGTTAAGTT	ACTCACAGGATAACACAGTTGGTCCGAGTGTTGTGGGTTATTGTTAAGTTGATTTAACATTGTCTCCCCCCACAACCGCGCTTGACTAGCTTGCTGTTTTGCACTAATAACAGTA	.....(((((((.((.((((((((.((((((((((((.((.(((((((....))))))).))......))))))...)))))))))))))))).)))))))..............	0.900,0.900,1.000,0.800,1.000	0.340153	No
novel_miRNA_184	chr1	204996328	204996348	+	SRR5127234	Candidate_80	204996292	204996422	9	337	GCTGGGAAGGTGGTGCTGCTG	GCCTCACTCTGCCTGGGACTCCTCTGTCTGCTGTGGGCTGGGAAGGTGGTGCTGCTGAGTGCGGGTTATTCCATTAGCTCCCTCTTCCCATGTTCTCATGTGAATAGAAAGCACCTGGGGTACCTGGACCC	............(((((((((((((((..((((.((((((((((((.((.((((..(((((.....)))))...)))).)).)))))))).)))).)).))..)))))........))))).)))))....	1.000,1.000,1.000,1.000,1.000	0.971867	No
novel_miRNA_185	chr17	82692483	82692504	-	SRR5127234	Candidate_176	82692463	82692561	19	310	TGTGCCCCGGGTCAGACTCTGT	CTGAGAGCCCGCCTGTGGGTCTGGGTCTGCACCGTTGGCCCGCCTGTCTCTTGTGTGTGTGCCCCGGGTCAGACTCTGTCTTCTGTGGATGGGCATGCC	......(((((.(((..((...(((((((..(((..(((.(((.............))).))).)))..))))))).....))..))).))))).....	0.500,0.900,1.000,0.900,0.500	0.0127877	No
novel_miRNA_186	chr19	36049155	36049177	+	SRR5127234	Candidate_154	36049145	36049225	8	261	GAGTGTTGTGGGTTATTGTTAAG	GAGCTGGTCCGAGTGTTGTGGGTTATTGTTAAGCTGATTTAACATTGTCTCCCCACACAACCATGCTTGACTAGCATAAAA	..(((((((.((((((((((((.((.(((((((....))))))).))....)))))).....)))))))))))))......	1.000,0.900,0.800,0.700,0.900	0.153453	No
novel_miRNA_187	chr6	22099805	22099829	+	SRR5127234	Candidate_35	22099775	22099899	10	195	TAATTGTTGGACAGTTGTCATCTTC	GGTAGATAGACAGTGGCTTGTGTTTTTGTCTAATTGTTGGACAGTTGTCATCTTCTGGAATTCCTAGGGGTGCTGCATGATTGAAACTTTGACTATTGATAACATTTTGAATGCAATAACTGTGA	.........(((((...(((((((((((((.(((.((..(((((((((((.(((((((.....)))))))...)).)))))))....))..)).))))))))......))))))))..)))))..	0.500,0.900,0.900,0.900,0.900	0.0358056	No
novel_miRNA_188	chr11	16790916	16790939	-	SRR5127234	Candidate_114	16790881	16791013	13	169	CATCACCTGGGACTCTGCCCACAG	AGGGTGAGCGGGGGACCCTGGGGCTGCCACTCTACATGTGGGGAGAGGTAAAGGGGTGTGACACTGGCAGGTCACATCACCTGGGACTCTGCCCACAGGTGGAGCTGCGGTCGTATGTCAGTGAGCCTGAGCT	.((((..((....(((..((.((((((..((((((.((((((.((((....(((((((((((........)))))))).)))....)))).)))))).))))))..)))))).)).))).))..)))).....	1.000,1.000,1.000,1.000,1.000	0.805627	Yes
novel_miRNA_189	chr19	48478253	48478274	+	SRR5127234	Candidate_153	48478186	48478304	13	161	TCTGTCCACCTTGCTTCTTCAG	GTGGCTGGGAGCCTGGACTCCTGGGGCTGAGGGAGGTGGGGTGGGGTGAGGACTTGGAAGTCTGAGTTCTGTCCACCTTGCTTCTTCAGGACAAGGAGCCCCGAGGAATCATCCCCCTG	..((..((((.(((((.(((((....((((((.(((..(((((((...(((((((((....))))))))).)))))))..)))))))))....)))))..)).))).....))))))..	1.000,1.000,1.000,1.000,1.000	0.856777	Yes
novel_miRNA_190	chrY	22438955	22438979	+	SRR5127234	Candidate_101	22438875	22439019	8	148	ATGGTGGACTGTGGTCTCTTCTCTG	TGCATCACAATCAATAACTCTTTGCCTAGTGAAAAGTCCCTGAGGCTTGGCAGAGAAGGAGACCTCCGTGAAGATGCATCATGGTGGACTGTGGTCTCTTCTCTGTGGAATCCTCGGGAGAGTCCCATGATCCTAGGAGAGGGTG	................(((((((.(((((.((....(((((((((.((.(((((((((.(((((.((((((.......))))))........)))))))))))))).))..))))))).)).........)))))))))))))).	1.000,1.000,1.000,0.900,1.000	0.629156	No
novel_miRNA_191	chrY	22147445	22147469	-	SRR5127234	Candidate_102	22147405	22147549	8	148	ATGGTGGACTGTGGTCTCTTCTCTG	TGCATCACAATCAATAACTCTTTGCCTAGTGAAAAGTCCCTGAGGCTTGGCAGAGAAGGAGACCTCCGTGAAGATGCATCATGGTGGACTGTGGTCTCTTCTCTGTGGAATCCTCGGGAGAGTCCCATGATCCTAGGAGAGGGTG	................(((((((.(((((.((....(((((((((.((.(((((((((.(((((.((((((.......))))))........)))))))))))))).))..))))))).)).........)))))))))))))).	1.000,1.000,1.000,0.900,1.000	0.631714	No
novel_miRNA_192	chr16	2189333	2189357	-	SRR5127234	Candidate_166	2189308	2189422	14	131	CCTGACTGCGCCCTTGGCCCCCAGT	TGTGGTGAGGCCCGAGCGGGGGCGGGGCAGCGGGGGCGGGGCAGCGCGGCCTGAGGATGTGCGGACCTGACTGCGCCCTTGGCCCCCAGTCTGAGATGCTGCTACAGCACCAGTC	..(((((.(((...((((((((((((((.((((...((((...(((((.((...)).)))))...)))).)))))))))..))))))..........))))))....)))))...	1.000,1.000,0.800,1.000,1.000	0.549872	No
novel_miRNA_193	chr1	215083000	215083024	+	SRR5127234	Candidate_73	215082935	215083049	6	127	GCGTGGCGGCGGCGGCGGCGGCGGC	CTGCACCCACCGCCCCCGCGCCGCGCCGTGCCGGGGCCGGGCCAGCGAGCAGCCCGGGGCTGAGCGCGTGGCGGCGGCGGCGGCGGCGGCGGCGGCGGGCAGGCGCGGGACCCGG	.....(((..(((((((((((((((((((((((..(((..(((((((..(((((...)))))..))).)))))))..)))).))))).))))).)))))..)))).)))......	1.000,1.000,1.000,1.000,0.900	0.772379	No
novel_miRNA_194	chr5	171386681	171386703	-	SRR5127234	Candidate_25	171386641	171386781	9	125	CATACTAACGCATAATATGGACA	AGACGATTTCAGTGTCTATCAAGAGAGGAATGAACAGTTAAATTATAACATGTCCATATTATGGGTTAGTTGTGGACACATACTAACGCATAATATGGACATGTTATAATTTAACTGTTCCTTTCTGAGAGCTCCTGTGTC	.((((.....(((.(((....((((((((....((((((((((((((((((((((((((((((.((((((.(((....))))))))).)))))))))))))))))))))))))))))))))))))).))))))....))))	0.900,1.000,1.000,1.000,1.000	0.703325	No
novel_miRNA_195	chr17	81451117	81451140	+	SRR5127234	Candidate_179	81451077	81451219	6	125	AAAGCCATCTCTCCGCGTGACTTT	CTGGATGGAGTGATGCCCAGGTGCTGAAGCCCCTGGTTCCAAAGCCATCTCTCCGCGTGACTTTGAACTTGGTTGAAGCCACGTAGACAGACGCCTGTTGGAACCGCAGGCTTGAGCCACAGCATTCAACTCGGTTGAACTTC	...(((.(((((((((....(((((.(((((..(((((((((.((..(((.((..((((.((((((......)))))).))))..)).))).))...)))))))))..))))).)).))).)))))..)))).))).......	1.000,1.000,0.900,1.000,0.900	0.557545	Yes
novel_miRNA_196	chr2	130526915	130526936	+	SRR5127234	Candidate_90	130526843	130526971	6	116	CATGGCAACCACCACCCAGGGC	GACAGGCCTGGACTCGCTTGTGAGAATGTTCTAGTGGTGCTGGTTGCCATGCCTGCAAGGTTGTCCGCTTCACATGGCAACCACCACCCAGGGCATTAGCCAAGACCCTGCCCAGCCCCACCACTCCAG	....(((..((.....((((....((((((((...((((.(((((((((((...((..((....))))....))))))))))).)))).))))))))...))))......))..)))............	0.900,1.000,1.000,0.900,1.000	0.621483	Yes
novel_miRNA_197	chr2	130593836	130593857	-	SRR5127234	Candidate_98	130593801	130593929	6	116	CATGGCAACCACCACCCAGGGC	GACAGGCCTGGACTCGCTTGTGAGAATGTTCTAGTGGTGCTGGTTGCCATGCCTGCAAGGTTGTCCGCTTCACATGGCAACCACCACCCAGGGCATTAGCCAAGACCCTGCCCAGCCCCACCACTCCAG	....(((..((.....((((....((((((((...((((.(((((((((((...((..((....))))....))))))))))).)))).))))))))...))))......))..)))............	0.900,1.000,1.000,0.900,1.000	0.626598	Yes
novel_miRNA_198	chr17	67631994	67632015	+	SRR5127234	Candidate_184	67631937	67632035	16	104	ATTCTTGCGCATTCTGAGGCTG	ATGCTACACCTGCCTCTGATGTGACAAAACCAAAGCCATGAATCAAAGCCTTCTATGATTCTTGCGCATTCTGAGGCTGGTGAAAGCACTAGCCGGGGG	.((((.((((.(((((.((((((.(((............((((((.((....)).)))))))))))))))..))))).))))..))))...........	1.000,0.800,1.000,0.600,0.900	0.122762	No
novel_miRNA_199	chr4	113106831	113106854	+	SRR5127234	Candidate_51	113106791	113106933	10	101	ATTCCTGTAACTGGGCCAGTTTCT	CCAAGCTGACAGATTGGTTGACTCTGTACTCTTTTATTTTATTCCTGTAACTGGGCCAGTTTCTGCCCTTAACTAAAACTGGATCAATTATAGGAGTGAAATAAAGGTCCATCTCCTGCCTATTTATTACTTTGCTTTGGTAA	(((((((((.((((.(((.((...((....((((((((((((((((((((.((..(((((((.............)))))))..)).))))))))))))))))))))..))..))..))).)))).)))....)).))))...	0.900,1.000,0.900,0.800,1.000	0.370844	No
novel_miRNA_200	chrM	3425	3447	-	SRR5127234	Candidate_138	3367	3467	23	93	TTGTAGTAGCCCGTAGGGGCCTA	TTTATGGCGTCAGCGAAGGGTTGTAGTAGCCCGTAGGGGCCTACAACGTTGGGGCCTTTGCGTAGTTGTATATAGCCTAGAATTTTTCGTTCGGTAAGCAT	......((.((((((((((((((((..(((.(((((((((((.((....)))))))))))))..)))...)))))))).......)))))).))...))..	0.800,0.500,1.000,0.900,1.000	0.0639386	No
novel_miRNA_201	chr5	181101922	181101945	+	SRR5127234	Candidate_20	181101912	181101994	7	90	GCTTGTTGTGATTCCTCCATTTTT	ACCGCTGCCAGCTTGTTGTGATTCCTCCATTTTTGTCCCTTCATGGGTTACAAAAGGAGGAAGTCGCCTTGGGCCCCACGCTT	...((((...(((((..(((((((((((..(((((((((.....)))..))))))))))).))))))..)))))..)).))..	0.900,0.700,1.000,1.000,0.800	0.219949	Yes
novel_miRNA_202	chr5	181097450	181097473	-	SRR5127234	Candidate_30	181097401	181097483	7	90	GCTTGTTGTGATTCCTCCATTTTT	ACCGCTGCCAGCTTGTTGTGATTCCTCCATTTTTGTCCCTTCATGGGTTACAAAAGGAGGAAGTCGCCTTGGGCCCCACGCTT	...((((...(((((..(((((((((((..(((((((((.....)))..))))))))))).))))))..)))))..)).))..	0.900,0.700,1.000,1.000,0.800	0.230179	Yes
novel_miRNA_203	chr22	23394397	23394419	-	SRR5127234	Candidate_63	23394382	23394472	7	86	TCAGACAGGGCTCCCCGCACCGC	CACTCCGAGGGTCCAGGCTGAGGGCGGGGATCCCTGGCTTTGGGAAACCCTCCTCAGACAGGGCTCCCCGCACCGCAGCCCTGGCCCCTTC	......(((((.((((((((.(((((((((.(((((..(((((((.....))).))))))))).))))))).)).))).))))).))))).	1.000,1.000,0.900,1.000,1.000	0.751918	Yes
novel_miRNA_204	chr22	20149005	20149027	+	SRR5127234	Candidate_65	20148952	20149042	7	86	TCAGACAGGGCTCCCCGCACCGC	CACCCCGAGTGTCCAGGCTGAGGGCAGGGATCCCTGGCTTTGGGAAACCCTCCTCAGACAGGGCTCCCCGCACCGCAGCCCTGGCCCCTTC	......(((...((((((((.((((.((((.(((((..(((((((.....))).))))))))).)))).)).)).))).)))))...))).	0.900,1.000,1.000,1.000,1.000	0.754476	Yes
novel_miRNA_205	chr12	128294145	128294168	+	SRR5127234	Candidate_130	128294071	128294203	7	81	CAGTTCACTAGAGGCGTCCTGACA	AAACTTCAGTCATTCACTTTGGGGACTGGGGATGAGGAGGCATCTTGAGAAATGGAAGGAATGGGATCTACTTCCAGTTCACTAGAGGCGTCCTGACACCCCTAGCTCAGCATCTTCCTCTGTGAACCGCCCA	........((..(((((...(((((((((((.((((((.((.(((...(((.((((((............)))))).)))...))).)).))))..)).))))))..........))))).)))))..))...	0.600,0.800,1.000,0.900,1.000	0.117647	No
novel_miRNA_206	chr1	202018704	202018726	+	SRR5127234	Candidate_72	202018656	202018736	8	77	GCTTATCCCACAGCCCCACCTGT	GGGTGTGCCTGAGGAGGGGCTGGGGTTGGCCCCCTGGGACAGTTCCTGGCTTATCCCACAGCCCCACCTGTCCCACCAATT	.((((.((...(((.((((((((((..((((....((((....))))))))...))).))))))).)))))..))))....	0.900,0.800,0.900,1.000,0.800	0.245524	No
novel_miRNA_207	chr10	103602412	103602435	+	SRR5127234	Candidate_108	103602333	103602475	8	75	GTGCTTGGACGCGCCTCTCGATCT	CCTGAGGTCTTGCCGAAGCCCCCGGGAGGTTTGGAGGGGATGGGGGGCGTGGCCTTCTTGCTCTGGTTGACGGTGTTCAGTGCTTGGACGCGCCTCTCGATCTTCTCCAGGCTGTCTGATTTGCCTTCGTTCTGCCTGCCCTT	....((((.....((((((...(((..((((((((((((((((((((((((.((.....((.((((..........)))).))..)).)))))))))).))))))))))))))..)))....)).))))....))))......	1.000,1.000,1.000,1.000,1.000	0.792839	Yes
novel_miRNA_208	chr22	24187936	24187959	+	SRR5127234	Candidate_61	24187857	24187999	8	68	TCTGCACTCTGTCCCCATCCCAGT	GGTGGGGGTGGGCGGGGAGCTGGGACAGGACCCCCCGGGGTGGCCAGATGTGTGTATGCATGGCAGCTCAGGCCTGTTGTCTGCACTCTGTCCCCATCCCAGTGGTGTCCTGTGGCTGGCTGGCCCCACCTCCCAACGGACAA	..(((((((((((.((.((((...(((((((((...(((((((.((((...(((((.(((.(((.......)))...))).)))))))))...)))))))...)).)))))))))))..)).)).))))).))))........	1.000,1.000,1.000,0.900,1.000	0.749361	No
novel_miRNA_209	chr16	57656490	57656514	+	SRR5127234	Candidate_171	57656440	57656524	9	68	AGCCCCGTGCTGTCCCCTCCTCAGT	TGCTTTTGGGGGTGGACACAGTGGGGTCCTGGAGGACTGGACTTGATTGGAGCCCCGTGCTGTCCCCTCCTCAGTGAGCAGCCCG	(((((..(((((.(((((((.((((((((..(((.......)))....))).))))))).)))))))))).....))))).....	0.800,1.000,1.000,1.000,1.000	0.554987	No
novel_miRNA_210	chr16	67666284	67666305	-	SRR5127234	Candidate_168	67666274	67666352	15	67	CACCTCTGAGCCCCGGACTCCG	TCCGGGGGCTTGGCGGTGGTGCGAGGCTCAGGGGTCGGCCCTGGCTCCACCTCTGAGCCCCGGACTCCGCCCGGCTCCG	....((((((.(((((.(((.((.(((((((((((.(((....)))..))))))))))).)).)))))))).)))))).	0.900,1.000,1.000,1.000,1.000	0.672634	Yes
novel_miRNA_211	chr10	119223840	119223863	+	SRR5127234	Candidate_113	119223800	119223942	5	61	AACCCAAGTCGGCCTGTGGAGACC	TTCTTTGTATCTTACTGGAACTAACGAGATGCTAAAAGTAAACCCAAGTCGGCCTGTGGAGACCTGGTATGTCTGGTGCCATGTTAACCCATTAGGTCCTGGTTCTGCTCTTTGGAGGTATCCAGGATAAATGCACCACTCTT	.....(((((....((((((((..((((..((....((..((((..((..(((((((((.(((.((((((.....)))))).)))...))).))))))))))))))))..))))..))).))))).....)))))........	0.700,1.000,0.900,1.000,1.000	0.332481	No
novel_miRNA_212	chr7	740643	740664	+	SRR5127234	Candidate_15	740613	740731	8	57	CCGGCCACGCGCCTCTGTCTTG	CGGGACCCAGGCTTGGTGGCGCCCAGGACCCCGGCCACGCGCCTCTGTCTTGGGGATGGCATCTAGGCGGTGGTAGGTGGCCCAGGACCTGGCCGTGCCTCTGCCTCAGGCAGCGTCCG	..((((((((((..((.((((((((((.((..((((((..(((.((((((.(((.......))))))))).)))..))))))..)).)))))..))))).))))))..))....)))).	1.000,0.900,1.000,1.000,1.000	0.670077	No
novel_miRNA_213	chr10	73782300	73782322	+	SRR5127234	Candidate_106	73782242	73782342	6	54	GTCCCCCGGATCTGCCCCTCCAG	GCATGAGCAGGGGCGGGTGGGTAGGAGGGCAGGAAGGTGGGTCTTCTTGTGACTGAAGGTCCCCCGGATCTGCCCCTCCAGAGGCGACTTGCATCACGGAG	...((((((((.((...(((...((.(((((((..((.((..((((........))))..)).))...))))))))))))...))..))))).))).....	0.900,1.000,0.900,1.000,1.000	0.506394	No
novel_miRNA_214	chr4	25233920	25233941	-	SRR5127234	Candidate_52	25233885	25234013	2	52	TCGTGGCGGCGGCGGCGGCGGC	TCCCGCCTCGCCGCCGGCCGCGCCCCACCTCGCGCCTCCGCCAGGCACCACCCCCGCGCCTGCGCAGAAGGGTCGTGGCGGCGGCGGCGGCGGCAGCGGGGCACGTGGGAGTGAACAGGGGGCGGGGCT	....((((((((.((.....((((((((((((((((.(((((.....((.((.((((((((........))).))))).)).)).))))).))).))))))....)))).)))....)).)))))))).	0.800,0.900,1.000,1.000,0.800	0.314578	No
novel_miRNA_215	chr7	129774928	129774951	+	SRR5127234	Candidate_10	129774888	129775030	7	51	TTATGGCCCTTCGGTAATTCACTG	AGGTGCTCCGGAGGCCCTCGTGGATCTGTCTCTGCTCTGTTTATGGCCCTTCGGTAATTCACTGACTGAGACTGTTCACAGTGAATTCTACCAGTGCCATACACAGAACAGGAGTCACACTCTGCGGCCTGCCGACCCTGCGG	.(((....((((((((...(((((..((.((((..(((((.((((((.((..((((((((((((..((((....))))))))))))..)))))).)))))).)))))...)))).))...)))))))))).))))))......	1.000,1.000,1.000,1.000,1.000	0.803069	Yes
novel_miRNA_216	chr22	50424358	50424379	+	SRR5127234	Candidate_62	50424337	50424475	4	51	TCCGTCCGCGTGTGGAAGGTCC	GGTCTGTCCGCGTGTGGAAGGTCCGTCCGCGTGTGGAAGGTCCGTCCGCGTGTGGAAGGTCCGTCAGTGTGTGGAAGGTCCGTCCGCGTGTGGAAGGTCCGTCCGCGTGTGGAACGTCTGTCAGCGTGTGGAAGGTCCG	((.((.(((((((((.((.((..((((((((((((((.((.((.((((((((((((.((.((.((........)).)).)).)))))))))))).)).)).))))))))))).))).)).)).))))))))).)).)).	1.000,1.000,0.800,0.900,0.800	0.317136	No
novel_miRNA_217	chr10	101902635	101902658	-	SRR5127234	Candidate_110	101902576	101902678	8	51	ACAAAGAGCTGTGGTAGAAAGTAA	AACTGCAGGCCCTGTTGCAGACAAAGAGCTGTGGTAGAAAGTAAGGTTGCAAATCACTTTCTACCACAGCTCTTTGTTTGCTCTTGTTCTAGACCTGAAGAGA	..((.((((..(((..((((((((((((((((((((((((((..((((...))))))))))))))))))))))))))))))........))).)))).))...	1.000,1.000,1.000,1.000,0.900	0.639386	No
novel_miRNA_218	chr19	3964374	3964394	-	SRR5127234	Candidate_151	3964339	3964465	6	51	CTGAGCCTCCTCCCACCCCAG	GTTGCGGGGAGCGTGAGGGTGAGGTTTGGGGAGCGTGGGGGTGAGGGTGGGGGAGGCCCGTGCTTTCCCTGCTGAGCCTCCTCCCACCCCAGCCGGAAAACATCATGCTGCTGGACAAGAACGTGCC	(((...((.(((((((..((..((((.((((....((((((.(((((((((((((((....)))))))))))....)))))))))))))))))).....)).))))))).)).)))...........	1.000,1.000,0.900,1.000,1.000	0.662404	Yes
novel_miRNA_219	chr11	133361599	133361621	-	SRR5127234	Candidate_116	133361519	133361659	5	48	CAGGTGCCCCGGAGTAGCTGCAG	GGCGCCCCGGGATAGCTGCAGGTGCCCCGGAATAGCTGCAGGTGCCCCGGAGTAGCTGCAGGTGCCCCGGAATAGCTGCAGGTGCCCCGGAGTAGCTGCAGGTGCCCCGGACCTGTCTGCGCGCCGGGACACGGGTGCACT	.(((((((.((...((.((((((...((((..((.((((((.(((.((((.(((.((((((.((........)).)))))).))).)))).))).)))))).))..))))))))))..))...)).)).....)))))...	0.900,1.000,1.000,1.000,1.000	0.641944	No
novel_miRNA_220	chr5	141849784	141849807	+	SRR5127234	Candidate_32	141849769	141849861	5	46	TCTCTGTTTTCCGACCTCTCCGGA	AACCGGCTGATCCGGTCTCTGTTTTCCGACCTCTCCGGAGCGGGTGTTTACCCGGGAGCCGGACGGAGGAGGCCGGGGCCGGTCGAGCCCGGA	..((((((((.((((((.(((..((((..((..(((((..(((((....)))))....))))).)).))))..))))))))))).)).)))).	0.900,0.900,0.800,0.800,0.900	0.158568	No
novel_miRNA_221	chr9	98056550	98056572	-	SRR5127234	Candidate_4	98056515	98056645	7	45	TCCGCGGCCCTCTCCTGTGCGAG	CCGACAGCCAATCGGGGCGGGGGGCGGGGGCGGGGCCTCCCGCGGGAAGGGCGGCGGGGCGGGTCGAGGAAGCTCCGCGGCCCTCTCCTGTGCGAGGCTTGAGGCTTGCTGTCCCAGAGCGTGGTCTCGGA	((((..((((.(((((((((.((((.....((((.((((.((((((((((((.(((((((...........))))))).))))).))))))).))))))))..)))).))))))).))...)))).)))).	1.000,1.000,1.000,1.000,1.000	0.933504	Yes
novel_miRNA_222	chr16	57736459	57736480	+	SRR5127234	Candidate_173	57736429	57736547	3	43	TAGCTCTGTCCTTGGGAATCGC	CACTTACGCCCAGACTGGAGGCCTAGTTCCTAGCTCTGTCCTTGGGAATCGCAGGGAGCAGGAGCGGTTCCCTTGCCAGGAGCTGGGGAATTGGACCATCAGGGTCGTCTTCGAGATTC	..(((((((((.((.(((...((...(((((((((((......(((((((((...........)))))))))......)))))))))))...)).))))).))).)))....)))....	1.000,0.900,1.000,1.000,1.000	0.682864	No
novel_miRNA_223	chr19	4040745	4040768	+	SRR5127234	Candidate_145	4040705	4040847	3	39	TCCTTTGGGCTGGATAGAATGTTC	GAGAAGGGGATTGAGAGTGATCACAAATGGATATGGGGCATCCTTTGGGCTGGATAGAATGTTCTGGAATTAGTGGTGACAGGTGCATAATTTTTTTAAGGGAATTTTTTGTTTGTTTGTTTGAGACAGTCTCGCTCTGTCGC	..((.((((...((((.((.(((((((..((((..(((..(((((((((..((((...((((((((..((.....))..)))).)))).)))).))))))))).)))..))))..)))))..))..)).)))).)))).))..	0.900,0.900,0.800,1.000,0.800	0.202046	No
novel_miRNA_224	chr10	101902602	101902623	+	SRR5127234	Candidate_107	101902577	101902685	5	38	ACAAAGAGCTGTGGTAGAAAGT	CTCTTCAGGTCTAGAACAAGAGCAAACAAAGAGCTGTGGTAGAAAGTGATTTGCAACCTTACTTTCTACCACAGCTCTTTGTCTGCAACAGGGCCTGCAGTTTCCTTAC	..((.(((((((.........(((.((((((((((((((((((((((((.........)))))))))))))))))))))))).)))....))))))).)).........	1.000,1.000,1.000,1.000,1.000	0.790281	Yes
novel_miRNA_225	chr2	240769252	240769276	-	SRR5127234	Candidate_91	240769227	240769341	7	37	CAGCCAGGGCTGAGGCCAGTGCTGG	CCAGATGGGACACGCATGGGCACCACCCAGGCCACGGTGGCCACAGGCCCGCTGCCCCCATTGGTCAGCCAGGGCTGAGGCCAGTGCTGGAAGCCTTGTGGAGCTTGTGCTGACC	.......((.((.(((..(((.((((..((((((((.(((((...(((((((((((......)).))))..)))))..))))).)).))...)))).)))).)))..))))).))	1.000,1.000,0.900,1.000,1.000	0.780051	No
novel_miRNA_226	chr16	4684030	4684052	+	SRR5127234	Candidate_172	4683952	4684092	5	37	TGTCCATTGGAGCCTGGTTCTCT	GGGGTGAGGGGCTGGGTGCCTGTCTTAGTCCCCAGGGAGGGGGCCCTGCTCTGATGGTCGGTGCATAGCAGCAGAGGCTGTCCATTGGAGCCTGGTTCTCTCCCTGGCTCTCAGCCATGCCCCTGCTATTGACCGTGAAGC	..(((.((.(((.(((.((.((.((.((...((((((((((((((..((((..((((.((((((......))....)))).))))..))))..))))))))))))))..)).)).)).))))).))).)).))).......	1.000,1.000,0.900,1.000,1.000	0.680307	Yes
novel_miRNA_227	chr9	116154348	116154371	-	SRR5127234	Candidate_1	116154308	116154450	2	36	CGCCCGGCGGCGGCGGCGGCGGCG	GGCGGGCTCGGCTCCTCGGTGGCGCCCCTCGCCTCCCGCTGCTGCCGCCGCCGGGGGACGCGCACGGCTTCCCAGGCACCGCCCGGCGGCGGCGGCGGCGGCGGCGAGGCGCGGCGGCCGCGGGCCGCCCGGGTGGCGCAGGT	..(((((..(((.((.((((.((((.(((((((..((((((((((((((((((((((....((..((....))..)).)).)))))))))))))))))))).))))))).)).)).)))).))))))))))............	0.800,1.000,0.900,1.000,0.800	0.294118	No
novel_miRNA_228	chrX	1042706	1042730	+	SRR5127234	Candidate_104	1042631	1042765	7	36	ACCTGTGTACGATCTGAGGTACAGC	GGGGAGAACTGGCACCACTGAGGGGGAAGTTGTAGCTGTGAAGAGTGCAGGACCCAGTGGTTGTTGTTGAAGACCACCTGTGTACGATCTGAGGTACAGCTGGAACACTCGGGTGACGAGTTCCTCACTGAAGGT	.(((.(((((..((((.....(((....(((.((((((((.((((((((.....((((((((.........))))).))))))))..)))....)))))))).))).))).))))...)))))))).........	0.800,1.000,1.000,1.000,1.000	0.501279	No
novel_miRNA_229	chr20	25282010	25282032	+	SRR5127234	Candidate_99	25281942	25282062	5	34	TTCCCTGTTCTCTGTGTTTGCAG	CTGGGACCTCCTTAAAAGGACTTTAAGGTCTGTTGCTCACCTGGTGCAGGGCACAGCATTTGTGACAGTTCCCTGTTCTCTGTGTTTGCAGCTTTAAGGATTTTTATGAACTGGAGCCAGA	((((...((((.((((((..((((((((.((((....(((..((.((((((.((..((....))...)).)))))).))..)))...)))))))))))).))))))......)))))))).	1.000,0.800,1.000,1.000,0.900	0.493606	No
novel_miRNA_230	chr10	44985754	44985777	+	SRR5127234	Candidate_112	44985695	44985797	5	34	CCCTGGACTTTGGAATGTCTACTT	GAAGGAGCAGGTGTCCCAGGTTAGGCTATCCAGGGGCCATTCAAGCCACACTTAGGGTGCCCTGGACTTTGGAATGTCTACTTTGGAATTCTGCTGGGCAAGC	.....((((((..(((.((((.((((..(((((((.(((.....(((........)))....))).)))))))..)))))))).)))..))))))........	0.900,1.000,0.900,0.900,1.000	0.419437	No
novel_miRNA_231	chr14	100874550	100874572	-	SRR5127234	Candidate_155	100874472	100874612	5	34	AGAAAGGCATCATATAGGAGCTG	AGAGGAGGGTCCGGGGGCTGCGCGTGGTTGAAGGGGATGAAGAAAGGCATCATATAGGAGCTGGATAACTGTGCATCAACTCCTGTATGAAGCCGTTCCCACCCCCCAACTACTGACTACGGGCCGCAACCCTCCTCCCGG	.(((((((((....((.(((((.(((((((..((((.((..(((.(((.(((((((((((...(((........)))..))))))))))).))).))).)).)))))))))))))....))).))...)))))))))....	1.000,1.000,1.000,1.000,1.000	0.859335	Yes
novel_miRNA_232	chr14	100874512	100874534	-	SRR5127234	Candidate_155	100874472	100874612	5	34	ACTCCTGTATGAAGCCGTTCCCA	AGAGGAGGGTCCGGGGGCTGCGCGTGGTTGAAGGGGATGAAGAAAGGCATCATATAGGAGCTGGATAACTGTGCATCAACTCCTGTATGAAGCCGTTCCCACCCCCCAACTACTGACTACGGGCCGCAACCCTCCTCCCGG	.(((((((((....((.(((((.(((((((..((((.((..(((.(((.(((((((((((...(((........)))..))))))))))).))).))).)).)))))))))))))....))).))...)))))))))....	1.000,1.000,1.000,1.000,1.000	0.861893	No
novel_miRNA_233	chr7	75024608	75024633	+	SRR5127234	Candidate_7	75024552	75024648	6	32	CATCTGCCTCCTCTACCCCTGCACAG	GACCCCTCCAGGGCAGGGCCGGGGTGGGGAAGCAGGTTCCTGGGCTCACGGGCAGGCATCTGCCTCCTCTACCCCTGCACAGGTCCCCGAAGAGAAC	.....(((..((((...((.((((((((((.((((((.(((..(((....)))))).)))))).))).))))))).))....)))).....)))...	0.900,1.000,1.000,0.700,1.000	0.386189	No
novel_miRNA_234	chr11	17276521	17276544	-	SRR5127234	Candidate_118	17276467	17276559	6	32	CAGGAGGGACGTGGCGCTCTGAGA	GGTGGGAGGCTGAGCCAGGAGGGACGTGGCGCTCTGAGATGCGGGCTCAGGAGGCCGCGCCTCTTCCTTCCCTAGCTTACCCGGAGAATCCTG	..((((((((((....(((((((.((((((.(((((((.......)))).)))))))))..)))))))....)))))).))))..........	1.000,0.900,1.000,0.900,1.000	0.508951	No
novel_miRNA_235	chr7	122305778	122305801	+	SRR5127234	Candidate_12	122305729	122305811	6	31	TCTGTGCGCATCAAGGAGACTTGC	GCCGGTGTCTGCAAGCCTCCTCTAAGCAGCGCAGGCGGCAGCCTGGATGTCTGTGCGCATCAAGGAGACTTGCCGGCGCCAGA	...((((((.(((((.(((((....((.(((((((((..........)))))))))))....))))).))))).))))))...	1.000,0.700,1.000,1.000,0.500	0.0767263	No
novel_miRNA_236	chr3	48316380	48316403	+	SRR5127234	Candidate_43	48316350	48316472	4	30	TCTAGCCTCCATGAATTCTGATGA	ATATCACATGTAAATGATCCTCATACTGCTTCTAGCCTCCATGAATTCTGATGAATTCATGTGATTCCTCCATCAGGAGTCATGGAAGCTGGAAGCAGTGGGATGACAGTCAAAATGCTGAAA	...((((((.....((.((.((.(((((((((((((.(((((((.((((((((...((....))......)))))))).))))))).))))))))))))).)).))))......))).)))..	1.000,1.000,1.000,1.000,1.000	0.925831	No
novel_miRNA_237	chr1	202810986	202811008	+	SRR5127234	Candidate_81	202810943	202811013	7	30	GTGCCGGGGCCGGAGCTCCCAGA	CTGGACGCCCCAGAGGCCGGACCTGGGCAACCCCAGCCTGGAGGTGCCGGGGCCGGAGCTCCCAGAGGGCT	......((((..(((.((((.(((.((((.((((.....)).)))))).)))))))..))).....)))).	0.900,0.800,0.900,1.000,0.700	0.132992	No
novel_miRNA_238	chr1	202810954	202810975	+	SRR5127234	Candidate_81	202810943	202811013	7	30	AGAGGCCGGACCTGGGCAACCC	CTGGACGCCCCAGAGGCCGGACCTGGGCAACCCCAGCCTGGAGGTGCCGGGGCCGGAGCTCCCAGAGGGCT	......((((..(((.((((.(((.((((.((((.....)).)))))).)))))))..))).....)))).	0.900,0.800,0.900,1.000,0.700	0.13555	No
novel_miRNA_239	chr12	69584787	69584812	-	SRR5127234	Candidate_126	69584726	69584832	4	30	AAACTGAAATATTTGGGACTGATCTT	TATTAGTCTTTGTTTATAATAAACTGAAATATTTGGGACTGATCTTGATGTCTGCCAAAACCTTGGCAGACATCAAGATCAGTCCCAAATATTTCAGTTTATTATAG	..............((((((((((((((((((((((((((((((((((((((((((((....)))))))))))))))))))))))))))))))))))))))))))).	0.900,0.900,1.000,0.400,0.700	0.0179028	No
novel_miRNA_240	chr18	37567233	37567256	+	SRR5127234	Candidate_139	37567154	37567296	5	29	CCGCGGGTTTCGTTTTCGGCACCT	ATCACCATCAAAAGAATAAAGCCCCTGAATCGCTATCTGGGTTGCCGCCGGACCGAGACTCGCGCGGCGTGCGCTGCCCCCGCGGGTTTCGTTTTCGGCACCTACAGCTCCCGAGGTGCGAGGCTGAGTCGTTCCTGCCGTGG	....((((.....((((..((((......((((.((((.((..((.((((((.(((((((((((((((....)))))....))))))))))..)))))).......))..)).)))))))))))).....)))).....))))	0.900,1.000,1.000,1.000,0.900	0.534527	Yes
novel_miRNA_241	chr18	37567199	37567220	+	SRR5127234	Candidate_139	37567154	37567296	5	29	CGCCGGACCGAGACTCGCGCGG	ATCACCATCAAAAGAATAAAGCCCCTGAATCGCTATCTGGGTTGCCGCCGGACCGAGACTCGCGCGGCGTGCGCTGCCCCCGCGGGTTTCGTTTTCGGCACCTACAGCTCCCGAGGTGCGAGGCTGAGTCGTTCCTGCCGTGG	....((((.....((((..((((......((((.((((.((..((.((((((.(((((((((((((((....)))))....))))))))))..)))))).......))..)).)))))))))))).....)))).....))))	0.900,1.000,1.000,1.000,0.900	0.537084	Yes
novel_miRNA_242	chr15	92882989	92883011	+	SRR5127234	Candidate_164	92882926	92883036	7	29	TCGGCGTCACAGCCCGCGGCAGA	CGGACGGCCAGCAGGCCCGCGGGAGTGGGGCTGCCGCGGCTGAGGCGAGGCGGGCCGCGCGCGTCGGCGTCACAGCCCGCGGCAGAGGCGCCCAGGGCGGCCGGGCCCACG	.((.(((((.....((((..(((.((....((((((((((((.((((.((((.((...)).))))..)))).))).)))))))))..)).))).)))))))))..))....	0.700,0.900,1.000,1.000,1.000	0.342711	No
novel_miRNA_243	chr11	64314929	64314952	+	SRR5127234	Candidate_121	64314870	64314972	6	28	CCCGGGGCTGCCCTGAACGGGCCC	GAGAGATTGTGGTCACCATCAGCTGGGCCAAGAGCATCCCAGGTAAAGGGCCCAGGTGACCCGGGGCTGCCCTGAACGGGCCCGGCTCTGGTGCGCTTGCTCA	..(((...(((..(((((..(((((((((.((.(((((((.(((.....((....)).))).)))).))).)).....))))))))).))))))))...))).	0.900,0.800,0.700,1.000,0.900	0.14578	No
novel_miRNA_244	chr7	158558989	158559011	-	SRR5127234	Candidate_6	158558954	158559084	5	27	TCTGGACCCCCCAGTGTGGCCCC	TGGCCTCTGCTCTGTCGGGATCTGGGGCCAGGCAGGGCCTCACTGGGTCTGGGTTTGAGAGTCTTCCTGGGCCTCTGGACCCCCCAGTGTGGCCCCTCCCTGCTGCCTGCAGACCTCGGGGATCCAGCTCC	.(((.....(((((..(((.((((((((((((..(((((.(((((((...(((((((((.((((....))))))).))))))))))))).)))))...))))..)))).)))))))))))).....)))..	1.000,1.000,1.000,1.000,1.000	0.961637	No
novel_miRNA_245	chr5	102141428	102141448	-	SRR5127234	Candidate_21	102141393	102141519	6	27	TTTGCTTTGTAATGTGGACTG	GCAAGGTGGCTGTGTGATGTTTTCTATGCTGGTCTACATCCCAGAGCAAACATGTTACCATAACATGTCTTTTTGCTTTGTAATGTGGACTGGCATAGGAAATGACCATATTGCTGAAATCGATTTA	....((((((.(((((..(((((((((((..((((((((..((((((((((((((((...))))))))....))))))))..))))))))..)))))))))))...))))).)))...)))......	1.000,0.800,1.000,1.000,1.000	0.565217	Yes
novel_miRNA_246	chr22	36982998	36983022	+	SRR5127234	Candidate_57	36982938	36983042	3	27	TTGGACTGTGGACCTCAAGTCAGCC	TCCTCAGGGAGGGAGCACAGTGTTATAAAGACTTCAAGTCTACAGTCCAAGAAGCCCTGCTTGGACTGTGGACCTCAAGTCAGCCTGTAATTATCTCGGGTTAAT	..(((.((((..((..((((.(((.....(((((...((((((((((((((........))))))))))))))...))))))))))))..)).))))))).....	0.900,1.000,0.900,1.000,1.000	0.601023	No
novel_miRNA_247	chr12	6856282	6856304	+	SRR5127234	Candidate_123	6856214	6856334	7	27	CTCTGACCCTCTGCTTCCCCCAG	AGGCAAGCACTGACAAAGCTGAAGGCCAAGGGGAAGAGGGGCATGTGGGGCAGGGGGTTGGGTATTGCCTCTGACCCTCTGCTTCCCCCAGGTGACCAGTGCAGTGGAGGCCCTACTGTCG	.(((...(((((.....((((...(((..((((((((((((.....(((((((...........)))))))....))))).)))))))..)))...)))).)))))...))).........	1.000,0.900,1.000,1.000,1.000	0.649616	No
novel_miRNA_248	chr17	38586002	38586024	-	SRR5127234	Candidate_181	38585924	38586064	6	27	TAGTCCAGGCAGACTCTCCTGAA	CCAGTGGGCTCCCTTCCCACTTCCTCTCTGTCTTCCCTCCTAGTCCAGGCAGACTCTCCTGAAGTGGAGCCTGACATTCAGGGGGTGGGGCTGGGCTGGCAGGGAGTGGGGATCACCGTGGGGAGGTGCAGAGTTTCTGGC	((((.(((((((((((((((.(((((......((((((.((((((((.((..((((.((((((.((........))))))))))))...)))))))))).)))))).))))).....)))))))))....)))))))))).	1.000,1.000,1.000,1.000,1.000	0.879795	Yes
novel_miRNA_249	chr10	1049290	1049313	+	SRR5127234	Candidate_111	1049236	1049328	5	26	TCAGACGTCTCGAGGCTCGCGTTC	TCACGCTTTCGATCCTGCCGTGCGAGCCCGAGGCGCTGCGAACGGTGCCTAACGTCAGACGTCTCGAGGCTCGCGTTCCATGGAGGAAGCCCT	....((((((..(((((...((((((((((((((((((...(((........)))))).))))))).))))))))...)).)))))))))...	0.600,1.000,1.000,1.000,0.700	0.112532	No
novel_miRNA_250	chr5	159099140	159099163	-	SRR5127234	Candidate_22	159099100	159099242	3	25	CGGCCGGAGGACCTGGAGCTGTCT	GCGGGGTGAGTCCGCAGCCGCTGCGCTCCGCTCTCCGCCGGGGCTCCGCGCTCTCCAGCCGCTCTGCCTTCGTCGCCTGCGGCCGGAGGACCTGGAGCTGTCTGCGAGGAGCCCACGCTTTGCCAGCACTTTCCCCTGCCTCG	((((((.(((...((.((....(((....((((..(((.(((((((((...(((((.(((((...((.......))..))))).)))))...))))))).)).)))..))))...)))...))..))...)))))))))....	0.700,1.000,1.000,0.900,0.900	0.296675	No
novel_miRNA_251	chr5	17155931	17155952	-	SRR5127234	Candidate_29	17155901	17156019	4	25	TCTGAATAGGTCAATTCCCCTC	TACATGGTTCAATAAGAGTTTATAGTAAGAAGAATTGGCCTACTCAGGTGTCAGCAAAGCCTTCCTCTCTGAATAGGTCAATTCCCCTCACTATAAACTCTTTTTCAGCACAAGTCAAA	.((.(((((.((.(((((((((((((.((..(((((((((((.(((((.....((...)).......))))).)))))))))))..)).))))))))))))).)).))).)).))....	1.000,1.000,1.000,1.000,1.000	0.905371	Yes
novel_miRNA_252	chr1	75614977	75614999	+	SRR5127234	Candidate_88	75614924	75615014	4	25	TGCTCCCCGCGCGCCGGCTCTGC	CGACAAGCTGCGACCTCTGCGAGTCCGCGCTGCGGGAGCGGGTGGCTTGCACCTGCTCCCCGCGCGCCGGCTCTGCGACCCCTAGGCAAGA	......(((......((.(((((((.((((.(((((((((((((.....)))))))).))))))))).))))).))))......)))....	1.000,1.000,1.000,1.000,1.000	0.974425	Yes
novel_miRNA_253	chr1	166197897	166197921	-	SRR5127234	Candidate_68	166197857	166198001	5	24	CTCCCTATAGGACCCTGTAGTCTAG	ACAGTTTCATCAACTCCAGAGTTTGAAAATCTTTAGAGAAAATTCCTTTCAGAGCAGAGCCATGGGGAGATTGTAGTCTACTCCCTATAGGACCCTGTAGTCTAGTGGAATTATCTGGTTTCAAACCTGGTCACCCAACTGGCAT	.(((((.........((((.((((((((....(((((...((((((....(((((((..((((((((((...........)))))))).))...))))..)))...)))))).)))))))))))))))))......)))))....	0.900,1.000,0.800,0.900,1.000	0.375959	No
novel_miRNA_254	chr1	113968419	113968441	+	SRR5127234	Candidate_70	113968361	113968461	6	24	TTCCATGTGAACTTTTCCTACAG	TTGGAAAGCAGTCTGGGGAAAAGATACACAATTTGGAAGGCCAAGGACTGAATCATCTTTCCATGTGAACTTTTCCTACAGGTCCTCTCTAGATGTTCTGC	(((((.((...((((((((((((...((((...(((((((.....((.....))..)))))))))))..)))))))).))))..)).))))).........	0.700,1.000,0.900,0.700,0.900	0.0997442	No
novel_miRNA_255	chr1	1302079	1302102	-	SRR5127234	Candidate_86	1302010	1302132	5	24	CATCTGGGGCTCTTTCGGGACAGA	GTGCCCTCTGCTGGTGAGGATGGGGCCTTCCATCTGGGGCTCTTTCGGGACAGACCCCAAGGATCTCTGCCCGCCTCTGCCCCCAGATCCTGTTTGACCAGGCCCAGAGGTCCGTGCGGCAGC	(((((((((((((((..(((((((.......(((((((((.....((((.((((((....))...)))))))).....)).)))))))))))))).)))))...))))))...))))......	1.000,1.000,0.900,0.900,0.800	0.391304	No
novel_miRNA_256	chr2	55139990	55140010	-	SRR5127234	Candidate_89	55139965	55140071	4	24	CTGAAAGCTGTAACCTGGGTG	TCTCTTTGGTCTTTTCCTCTCCCAGGCACCAGCCCTTTCACCTGATGTCAGAGCAGCACAGCTGAAAGCTGTAACCTGGGTGAGGTGGAGGGCGACTAGCAGGCATG	((((((((.((((..((((.((((((...((((..(((((.(((.(((.......)))))).)))))))))...)))))).))))..)))).)))..)).)))....	1.000,1.000,0.900,0.800,0.800	0.327366	Yes
novel_miRNA_257	chrX	114823464	114823487	+	SRR5127234	Candidate_105	114823439	114823551	7	24	TGAACATCCTGCATAGTGCTGCCA	TTCATCTTCGCATGGGCCGGGAGGTTGAACATCCTGCATAGTGCTGCCAGGAAATCCCTATTTCATATAAGAGGGGGCTGGCTGGTTGCATATGTAGGATGTCCCATCTCCCA	..................(((((((...((((((((((((.(((.(((((....(((((.((......)).))))).....))))).)))))))))))))))...))))))).	1.000,0.900,1.000,0.900,0.900	0.432225	No
novel_miRNA_258	chr19	29697251	29697275	-	SRR5127234	Candidate_144	29697157	29697301	3	24	TCTGGGTGTCGGGTGTCTGGGTATC	TGTCTGGGTGTCTGAGTGTCCGGGTGTCTGGGTGTCGGGTGTCTGGGTATCCGGGTGTCTGGCTGTCAGGTTTCTGGGTGTCTGGGTGTCGGGTGTCTGGGTATCTGGGTGTCTGGGTGTCAGGTTTCTGGGTGTCTGGGTATCC	.....((((..((..((..(((((..(((((...(((((..((..((((((((((..((((((..((((((........))))))..))))))..))))))))))..))..)))))...)))))..)))))..))..))..))))	0.900,1.000,1.000,1.000,1.000	0.659847	No
novel_miRNA_259	chr3	9501493	9501517	-	SRR5127234	Candidate_39	9501433	9501537	6	23	TACGTGGCCTCGGCAGTTGGAGCTT	CTGGAGGTAGCGGGAGGGGGTACGTGGCCTCGGCAGTTGGAGCTTAGAAGCTGCTCAGCCCGGGCTGGCCTGGCCTCCTCTTCCTCTCTGCTGGAACATCTCACT	...(((((((((((((((((.....((((..(((((((((.(((.((......)).))))).)))).))).))))....))))))).))))).....)))))...	0.700,0.900,0.600,0.900,1.000	0.0383632	No
novel_miRNA_260	chr4	48779309	48779330	-	SRR5127234	Candidate_54	48779299	48779377	3	23	CCCGCGAGCTGACTCGGCCTGT	GGAGTCTTCCGGAGCCGGAGCCAGCCCTGCGGACACCGCGGCCACCGCCCGCGAGCTGACTCGGCCTGTAGATTGCCTG	(((((((..(((.((((.((.((((..(((((.....((((...))))))))).)))).))))))))).))))).))..	0.900,0.700,1.000,1.000,1.000	0.373402	No
novel_miRNA_261	chr11	79437077	79437101	-	SRR5127234	Candidate_115	79437037	79437181	3	23	ACTGGACCTGTTGGAGCTGATTGCC	CAGGTGTTATAAGGGAATGCTGAGGAGGAATCCGTTTTCTCCGGTGAGGGTGTTGACGGGAAGCCCTTCCACTTAGTGGAACTGGACCTGTTGGAGCTGATTGCCTGGAGTGAACGGGTGTCTCCTTTAGCGGCACCTGTGTGCC	(((((((..........((((((((((..((((((((.(((((((((.(((.((((((((...((.((((((...))))))..)).)))))))).)))..))))).)))).))))))))..)))).)))))))))))))......	0.900,0.800,1.000,0.600,1.000	0.143223	No
novel_miRNA_262	chr17	19363089	19363113	+	SRR5127234	Candidate_189	19363074	19363168	5	23	TGACCACAGCTGTCGGGGCTAACTC	AGAGCACGGGCGACGTGACCACAGCTGTCGGGGCTAACTCTGGAATGCCGGGTGCTCGGAGGAGCCTCCCCAGCTGGGGCCAAGCAGCGTCCAAG	.......(((((...((.((.((((((..((((((..((((((...((.....)))))))).))))))..)))))).)).)).....)))))...	0.900,0.900,1.000,0.800,0.800	0.176471	No
novel_miRNA_263	chr1	46132488	46132509	+	SRR5127234	Candidate_77	46132453	46132581	3	22	TCCGGTCGGTCTCGGAACCGAA	AGCGAATCCCCCAGAGGCCGGGACTCGGGCTCCTCTCCGGTCGGTCTCGGAACCGAAGCTGCCGCAGCCTCGGGAATGGGGCCGGCCGGAGAAGTCCAGTCAGCTCGGCTTGTCTGGGCGCTCCCGCCG	.(((.....((((((((((((((((.(((((..((((((((((((((((...((((.((((...)))).))))...)))))))))))))))))))))))))...))))))..))))))......)))..	0.600,1.000,1.000,1.000,1.000	0.381074	Yes
novel_miRNA_264	chr2	124133696	124133719	+	SRR5127234	Candidate_96	124133661	124133793	5	22	CAGATCTGTGATTATGTCAGGGAT	CACCAGTAGTGCTTTTTTTCCCTCTGCAGTTGGAACAGATCTGTGATTATGTCAGGGATCAGCTATCAGACCCCTGACATGGTGACAGATCTGTTCTAACTGCAGACTGTGTGACTCCTGACAGCTGAGACCA	...((((.((............((((((((((((((((((((((.((((((((((((.((........)).)))))))))))).))))))))))))))))))))))..............)).))))......	1.000,1.000,1.000,1.000,0.900	0.782609	Yes
novel_miRNA_265	chr5	93620711	93620734	+	SRR5127234	Candidate_24	93620681	93620803	5	21	AGCCAGGCAGGGCGCTGTCAGCCT	CCTTCAGGGCAATTAGAGCTTCGCCGGCCGAGCCAGGCAGGGCGCTGTCAGCCTTAATGTGAGCGCTGACTGGCAGCGCTCAGCCCGCGCTCAGCCCGCAGGAAGCACGACCAGTGAACCCAT	......(((((......(((((((.(((.((((..(((.((((((((((((((((.....))).))))....))))))))).)))...)))).))).))..)))))........))..)))..	1.000,1.000,1.000,1.000,1.000	0.895141	No
novel_miRNA_266	chr5	128083539	128083561	+	SRR5127234	Candidate_28	128083499	128083639	3	21	TGGCTGGCCGCGCTCTTCGCACG	CCGTTCGTGCTGCCCGCACTGCCCGAGGCCCTTTGCGGACTGGCTGGCCGCGCTCTTCGCACGGGGCGCTTTTGCGTGGGGTCGCGCAGGAGCCGCGGAGGGCCGGATCGCTGAGGGAGCGTCAGCCGCGCGCCGCTGCGG	((((....((.((.(((.(((..((...(((((.((((.((((((..(((((((((((((((...((((....))))...)).))).))))).)))))..)))))).)))).)))))..)).)))..))).)).)).))))	1.000,1.000,1.000,1.000,1.000	0.902813	No
novel_miRNA_267	chr16	67826617	67826639	-	SRR5127234	Candidate_175	67826554	67826664	4	21	TCCCTGTCACCTCTGGACCTGCA	GAGTCTTACGGTTGGTTGGCCCTCATCCCTGTCACCTCTGGACCTGCAGAGGACTCTGGATCTGAAGACCATGCTGGGCCAGAGTGGCTGGTGAGATCTGACCTGCTCCTC	.........(((.((((((..((((((...(((((.(((((.((((((..((..(((........))))).))).))))))))))))).))))))..)))))).)))....	0.800,1.000,0.800,0.900,1.000	0.289003	No
novel_miRNA_268	chr16	71565062	71565085	+	SRR5127234	Candidate_169	71564998	71565110	4	20	TAGCACCCAGTCCTGATACTCTCC	GCAGCCGCGGGTCGCCCAGGGTTGGGATGTTGGTGTCGGCTGGGGGCTGCTGTGAGGCGCTTGGTAGCACCCAGTCCTGATACTCTCCAGTTACCCGGTAGGCGGGGCTCGGA	.......(((((((((..((((..(((....(((((((((((((.(((((((((...)))..)))))).))))).)).)))))).)))....))))....))))..)))))..	1.000,1.000,1.000,0.900,1.000	0.675192	No
novel_miRNA_269	chr17	2595974	2595996	+	SRR5127234	Candidate_182	2595916	2596016	5	20	TTTCACAGCGTCTTTCTCTTGCT	TGAGCCGAGAAGACTGGGTGGAGTAAGGGAGCAGAAGCTGTGAAATGCTGTATTGCCCTTTCACAGCGTCTTTCTCTTGCTTATGTTTTGTAAGGTTATTT	..((((...(((((......(((((((((((.(((.(((((((((.((......))..))))))))).))))))))))))))..)))))....))))....	1.000,0.900,1.000,1.000,1.000	0.68798	Yes
novel_miRNA_270	chr12	120126379	120126402	-	SRR5127234	Candidate_125	120126359	120126461	3	19	GCCATGGTAACTGTTCTCTGCCTC	CCTTGAGAGGTCAGCTGAGTCCTTGTAGCCAGAACAGCCAATGGCTACAACTTTTGGTAGCCATGGTAACTGTTCTCTGCCTCTGGAATTCGGATGGTCATCA	......(((((((.((((((((..((((..((((((((((.(((((((........))))))))))...)))))))))))....)).)))))).))))).)).	0.900,0.900,0.900,0.800,1.000	0.273657	No
novel_miRNA_271	chr14	105388550	105388573	+	SRR5127234	Candidate_156	105388471	105388613	5	19	TGTGCTGGACGACAACCCAAGGGA	TCCAGGCAGACGGCTGGGCTGGGCCTGTGGCATCCTCCGCTGGGCCTGTTTCCTGCAAGGGATTCTCTCTGAATGACCCTGTGCTGGACGACAACCCAAGGGAGGGCCGGGGCCACTGTGCGAGCCCATGTTCTGCACCTGGT	.(((((((((..((((((((.(((((.((((..(((((..((((..(((((((.(((((((((((.....))))..)))).))).))).)))).))))..))))))))))))))........)))))).)))))))..)))).	1.000,1.000,1.000,1.000,1.000	0.86445	No
novel_miRNA_272	chr12	132502516	132502538	+	SRR5127234	Candidate_129	132502496	132502596	4	17	CACGTGACAGTGGCCTCCCAGTC	GGACTGACCTCCAGGCCTGGCACGTGACAGTGGCCTCCCAGTCGGGCTGGTCAGAGGGTGACTGGGCAGCCTCTTTCACCCTCCAGGCTCAGCCCCTATCA	((.((((.......((((((...((((.((.(((..((((((((..((......))..))))))))..))).)).))))...)))))))))))).......	1.000,0.700,0.800,0.900,1.000	0.194373	No
novel_miRNA_273	chr17	5282372	5282392	+	SRR5127234	Candidate_180	5282306	5282422	1	17	CTCTGGGCGGCGGCGGCGGCG	CGGCGGTCGGGTCCGTCTCTGCCCGCGGCTGTGGCGGCGCCGGCGGATCCAGCCTTAGCGGTTTCTCTCTGGGCGGCGGCGGCGGCGGCTCGGTTGACGCCTCCTCCGCCAGCTGAG	.(((((..(((..((((.(((.((((.(((((.((.((.((((.(((...((((.....))))..))))))))).)).))))).))))..)))..)))).)))..))))).......	1.000,0.900,0.900,0.900,0.900	0.345269	No
novel_miRNA_274	chr1	229072757	229072781	-	SRR5127234	Candidate_69	229072717	229072861	4	16	CAGTGGACTGGTCTGCCCTGGCCTA	GGAGGGTGGAGAACATCTTCTCTCCTCCAGCTTAGGGAGATGGGCCTTGGGCAGACACAGTGGGGGCACTGATGGGGACACAGTGGACTGGTCTGCCCTGGCCTATGGAATCTCGGGGGTGAAGGAGAGGGAGTGAGACCAAGGG	......(((....(((..((((((((.((.((..((((.(((((((..((((((((.((((.....(((((.((....))))))).)))))))))))).)))))))....))))..)).)).))))))))..)))...)))....	1.000,1.000,1.000,1.000,0.900	0.759591	No
novel_miRNA_275	chr12	56480077	56480101	+	SRR5127234	Candidate_132	56480042	56480176	4	16	TTCCTGTCCTTTTTCCAGAGGGTTT	GAGGGGATGGAGTAGCTCTGAAGGCTAACAAGGGTTTCCTGTCCTTTTTCCAGAGGGTTTAATCTTCTGACCCTGGGGCAGGGATGGGCTTGTCTTGTCAGCCTAGACATCTGGATTCTCATCCATCTGTATGCT	.((((((((((((...(((..(((((.((((((....(((((((((.(((((..(((((.........)))))))))).)))))))))....)))))).)))))))).......)))).))))).))).......	1.000,1.000,0.900,0.900,1.000	0.529412	Yes
novel_miRNA_276	chr17	49192498	49192519	+	SRR5127234	Candidate_185	49192431	49192549	5	16	GAGACTCGCGGCCGCCTTAAGA	CCCAGTCCCTCAAACACGGACACCGCTGCCGCTCTGGAAAGGCCGCCCAGAGCCCTCCTAGCTTGAGGAGACTCGCGGCCGCCTTAAGAAGCCAGCAGGTCCCATGGTGTAATGGTTAG	.......((....((((((((...((((..(((((((...((((((...(((..(((((......))))).))))))))).))...)).)))))))..))))....))))...))....	1.000,1.000,0.900,1.000,1.000	0.690537	No
novel_miRNA_277	chr4	3228554	3228577	+	SRR5127234	Candidate_55	3228539	3228631	4	15	CACCCACCAGGAGCCTGGCACTGT	CCCAGTGGCCACACCCACCCACCAGGAGCCTGGCACTGTGGCCGCAGCACTGAGCAGTGCCCCGTTTCTGTGGCAGGTGTCCATACACTCCGT	....((((..(((((...((((.((((((..((((((((.((....)).....))))))))..))))))))))..))))))))).........	0.600,0.900,1.000,0.600,1.000	0.0409207	No
novel_miRNA_278	chr12	85765567	85765589	-	SRR5127234	Candidate_131	85765542	85765652	3	15	TACAGCTTGTCTTTGTAGGATTT	CTGACGCTGTGCCTCAATCAAGGACATCTTGCAAAATCAGGCTGTGTAGAGGCTGATTAACAATACAGCTTGTCTTTGTAGGATTTTATAGGGCATCATTCTGTAGTGTTC	..((((((((((((........((.((((((((((..((((((((((...............))))))))))..)))))))))).))...))))))........)))))).	1.000,0.800,1.000,1.000,1.000	0.526854	No
novel_miRNA_279	chr19	19304899	19304920	-	SRR5127234	Candidate_146	19304869	19304987	3	15	GGTCAGGATTGTTGCTGGGCCC	TGAAGCCCATTATGACCCACTGTCTGCATGGCCTCAGAAACGCACCTGTTCCTGTAAACAGCAACCAGGTCAGGATTGTTGCTGGGCCCATGGCAGGAGGGCGACCTAGGGTGAAAGAC	....((((....((.(((.(((((.....((((.(((.((((..((((..((((...........)))).))))..)))).)))))))...)))))..))))).....)))).......	1.000,1.000,1.000,1.000,1.000	0.846547	No
novel_miRNA_280	chr8	748327	748349	+	SRR5127234	Candidate_17	748287	748427	3	14	CAGGCTCTGGTGCTTTCTGTCTC	TCTGGTGGTGGCTCCGTGGGGGACTCCGTGGTGGGATGGGCAGGCTCTGGTGCTTTCTGTCTCTGTCTCGCTCCTCCAAGACTGAGGTCCACAGAGCCAGCTCAGCTCAGCCGCATGCTCCACGTAGCCACAGGGGTGCAG	(((....((((((.(((((((......((((((((.(((((.(((((((..(((((..((((.((...........)))))).)))))...))))))).))))).)))).))))...))))))).)))))).)))......	1.000,1.000,0.900,1.000,1.000	0.685422	No
novel_miRNA_281	chr6	152359333	152359357	+	SRR5127234	Candidate_37	152359278	152359372	4	14	GGCTCTGTATCGTTCCTGTAGATCC	CTTTTGGTGAGTCTACAAGGAAAGTGCTTTGCCGTACCTTGGCCCTCTCTTGGATGGCTCTGTATCGTTCCTGTAGATCCTGGAGTTCTAGCTGG	(((..((...(((((((.((((.((((...(((((.((..((.....))..)))))))...))))..)))))))))))))..)))..........	0.900,1.000,0.900,0.800,0.900	0.306905	No
novel_miRNA_282	chr4	74703248	74703269	+	SRR5127234	Candidate_53	74703213	74703341	3	14	CACCTGAGGATCTGTGACTTCC	GGATGGCACAGGCCATTTGGCCTCAGACCAAAAATCACCTGAGGATCTGTGACTTCCTGGAATAGCTGGGTGTCAGTCATAGAGGTCCTGGTTCAGAGGCTGAGGCACACAAAGCCTCCTTATGTCAGG	...(((((.((((....(((((((((.((.......(((..(((((((((((((.(((((.....)))))....)))))))))..))))))).....))))))))).))....)))).....)))))..	1.000,1.000,1.000,1.000,1.000	0.936061	No
novel_miRNA_283	chrX	154450188	154450209	+	SRR5127234	Candidate_103	154450126	154450234	4	14	TGTGCCCTCTTCCTCCCTTAGT	GGAACGGGTGTCCCTGGGCTATGGAGGAGAAGCCAAGGGAAGGGGAGGTCAGCAGGCGGCCCTGTGCCCTCTTCCTCCCTTAGTCCCATGCAGGCAAGGTGGTGCTGAG	......((..(((((..(((.....((.((....((((((.(((((((...(((((....)))))..))))))).))))))..)))).....))).))).))..))...	1.000,1.000,1.000,0.800,0.900	0.429668	No
novel_miRNA_284	chr14	21091144	21091165	-	SRR5127234	Candidate_157	21091119	21091227	3	14	ACCCTATCGCACCCACTCTCCC	AGAATGAGGTCTGTAAATTGGGCGAAATTCGGGTGGGTGCGTGCAGTCATCGTGACCCCGTGACCCTATCGCACCCACTCTCCCCAGGCGAGCGGCCCTACAAGTGTCC	....(((((.((((...(((((.((.....(((((((((((((..((((.((......))))))..)).))))))))))))))))))....)))).))).)).......	1.000,1.000,1.000,1.000,1.000	0.867008	No
novel_miRNA_285	chr17	17836469	17836489	+	SRR5127234	Candidate_186	17836398	17836524	3	14	TGTCCCGGCCCGGAGCCGCCA	GCCGTGGCCATCACAGGGCTGGAGAGTCACCGGTCGGGCGGCACCCGGCCTGGGACGCGTAGAGGCGCACGTGTCCCGGCCCGGAGCCGCCAAGGGACCCCGGCCCGGCCCAGGAGCCCTCACCCAC	.((..((((......(((((((...(((.((.....((((((.((.((((.(((((((((........))))))))))))).)).))))))..))))).)))))))))))..)).............	1.000,1.000,1.000,1.000,0.600	0.347826	Yes
novel_miRNA_286	chr7	100897052	100897073	+	SRR5127234	Candidate_8	100896975	100897113	4	13	TCTAACCGCCGCGCGCCCCGCA	GGCCAGCGTCGGGCGTGCGTGCGCGCGCGCGGCGGTGCGGGGCGCGGCGTGGGGTGGGCGCGTGCGCACACGCTCGCTCTAACCGCCGCGCGCCCCGCAGCGCCCCGCAGCGCCTCGGGCACGCGGGCGCCGCCGCCAG	(((..(((((..((((((.((.(((((((.((((.(((((((((((((((((((((((((.((....)).)))))))))))..))))..)))))))))).)))).))).))))..)).)))))).))))).))).....	0.200,0.900,0.900,0.900,1.000	0.0255754	No
novel_miRNA_287	chr3	49020633	49020654	+	SRR5127234	Candidate_38	49020608	49020716	2	13	GGACGAAATCCAAGCGCAGCTG	GGCGCTGCTCAGGCAGGAGAGCAGGGGACGAAATCCAAGCGCAGCTGGAATGCTCTGGAGACAACAGCTGCTTTTGGGATTCCGTTGCCCGCTGTCCAGCCGTTGGCGG	....(((((..(((.(((.(((.((.((((.((((((((.(((((((...((((....)).)).))))))).))).))))).)))).)).))).))).)))...)))))	1.000,1.000,1.000,1.000,1.000	0.915601	Yes
novel_miRNA_288	chr22	41233804	41233827	-	SRR5127234	Candidate_64	41233784	41233886	4	13	CCCTGGACCTGCATTTTGAACATC	CTTCCAGGGAAAGTGAGAATAGAGTGGGGCCTGGGAAGGTGGGGAGAGGGCTCTATCTCCCCTGGACCTGCATTTTGAACATCTGGGATTCCTGGGGCCATTA	.(((((((((....((...((((((((((((.(((.((((((((......)))))))).))).)).))).)))))))....)).....)))))))))......	0.900,0.700,0.700,0.900,0.900	0.0434783	No
novel_miRNA_289	chr1	8863344	8863368	-	SRR5127234	Candidate_74	8863314	8863438	3	13	ATCTGGGTTGTTCCTTGGCTTCCAG	CACTGCTTTCCTGCTGGCACCGAGGGGTAATGGCATTGGGGGTTATGGAACCAGAAAATGGGATCATGCCATCTGGGTTGTTCCTTGGCTTCCAGGTGCAAGCTGGCCCAGGCCAATGGTTGGGG	.....(((..((..((((......((((....(((((((((((((.(((((((((...(((.......))))))))....)))).))))))))).))))......))))..))))..))..))).	0.900,1.000,0.900,0.900,0.900	0.378517	No
novel_miRNA_290	chr1	33265641	33265663	+	SRR5127234	Candidate_84	33265606	33265736	3	13	GGAGGCAAACTTTGAGCGTGTCT	AGCTGCTTGGAGTGGCAGAGGGCAGAGGGGCCATGGGAGGCAAACTTTGAGCGTGTCTCAGGAGCCTAAAACATGAGAAGCCTCAGTTTCCCTCTCCTAGACCATCTGCTTATCCTCTCCAGGCCATCCTT	....((((((((.((....(((((((.((.....((((((.(((((..(((.((.(((((.............))))).)))))))))).)))))).....)).)))))))..)).)))))))).......	1.000,1.000,1.000,0.600,1.000	0.388747	Yes
novel_miRNA_291	chr20	34861562	34861585	-	SRR5127234	Candidate_100	34861527	34861659	3	13	TTCCCCTTCTGTGTCTCTCCCAGT	CCTACAGCTCTCACCACTGGGGGTGGAGGGGCAGCAGATTCATTGTACAGAGGGGTAGCATGTTATCATCACACTTCCCCTTCTGTGTCTCTCCCAGTGGGGGCGTGATGCTGGTACATGACATCCGACGAAA	....((((.(((.((((((((...(((((.((((...............((((((.((..((.......))..)).)))))))))).))))))))))))))))......))))....................	0.800,1.000,1.000,1.000,1.000	0.498721	No
novel_miRNA_292	chr18	980091	980113	+	SRR5127234	Candidate_140	980023	980143	3	13	CAGGGAGGTGAATGGTTCTGTCT	TGCTGGGCTCCATGGAGGTGGGATCCACTGAGCTGGACCACTTAGCTCCCTGGCTTCAGCCCTTTTTCCAGGGAGGTGAATGGTTCTGTCTCGCTGGTGTTCCAGGCGCCACTGGGGTATG	......(((((((((...(((((((((.((((..((((((.(((.((((((((..............)))))))).))).))))))...)))).))).))))))....))).))))))...	0.900,1.000,1.000,0.800,1.000	0.445013	No
novel_miRNA_293	chr19	1254144	1254166	+	SRR5127234	Candidate_147	1254066	1254206	5	13	CTGACGGACCGCTCTCCTTGCAG	GCGGCGAGAGGCCCCAGGTCACAGCGCGGGGGGACTGGGCCGGGCTGGGCTGGGGGCGCCGCAAGCTGGGGCTCCCAGCTGACGGACCGCTCTCCTTGCAGGTCAGTGACTTCCTGTCGGGCCGTTCGCCACTGACACTGG	..((((((.(((((((((((((.(((((((((((.(((.(((.....((((((((((.(((.....))).))))))))))..))).))).)))))))))..))..))))...))))..))))).))))))...........	0.800,0.900,0.800,1.000,0.900	0.204604	No
novel_miRNA_294	chr9	112486653	112486675	-	SRR5127234	Candidate_3	112486623	112486743	3	12	TTGCTGCCCCGAGGAGGTGTAGA	CGTGGTCGGCGAGACCCACAGGAAGTGTGTAACGACACCTCCTACGGCACGCACCGAGCTCGCAGTCGTTGCTGCCCCGAGGAGGTGTAGATCGAGCCTCCTGCCGCACACACGTTCGCAC	((((((((((.........((((.((.((.....(((((((((..((((.(((.(((........))).)))))))...)))))))))....)).)).)))))))).)).)))).......	1.000,0.900,1.000,0.900,1.000	0.588235	No
novel_miRNA_295	chr6	33207892	33207914	-	SRR5127234	Candidate_34	33207814	33207954	3	12	GACGTCCAGACTCAACTCTCGGC	GACCCGCTCTCCCGCTCGAGGTTTGGGGGCGGCGGCTCGGGACGTCCAGACTCAACTCTCGGCCGGAGCCATAGACTCGAGAATTGCGTTTGGACAATCAGGAGCCGCGGCCCGGGGCGGGGAAGGGAGGGAGGCGCACGG	..(((.(((((((((((.........((((.(((((((..((.((((((((.(((.(((((((....)))........)))).))).))))))))..))..))))))).)))).)))))))..)))).)))..........	1.000,0.900,0.900,1.000,1.000	0.585678	No
novel_miRNA_296	chr1	175222821	175222845	+	SRR5127234	Candidate_75	175222756	175222870	4	12	CATGCAGGTCAGTTCTGAGGACTCC	GATGAGGCTATTATGGGAAGTCTTTGTGGGAGCCAAATCATCACTGATCTAAATGGTGGAGGGCACATGCAGGTCAGTTCTGAGGACTCCTGGAACAACTCGGGTGGAGCTTGGT	.((.(((((.((((..((.((..((.((((((((...(((..((((((((..(((((.....)).)))..))))))))..))))).)))))).))..))))..))))))))).))	0.900,1.000,1.000,1.000,0.900	0.608696	No
novel_miRNA_297	chr11	1443083	1443105	+	SRR5127234	Candidate_117	1443005	1443145	2	12	CTGACCTCTGCCCTTGCCCGCAG	CCCTGGAGGCCTCCTTGAGGGCCCTGCGGTGCACCATCACCCTGGGGGGAGGGCCTGGCAGCGCCCGGAGCCCCGCCGCTGACCTCTGCCCTTGCCCGCAGGTCCCCCCACTACGCCTGCCCCGAGGTGATCCGGGTGAGT	.((((((.....(((((.((((...(((............(((((((.((((((..(((((((..(((....))).))))).))...)))))).))).))))...........)))..)))))))))...)))))).....	0.700,1.000,1.000,1.000,0.800	0.2711	No
novel_miRNA_298	chr12	106953876	106953900	-	SRR5127234	Candidate_127	106953856	106953960	4	12	TCTTCGTTTTATAGTCTGAACTCCT	AGAAACTTCTGGTGTAGGAGTTCAGCCTATAAAACAAACAAATACATGACTTGTAGTATTTCTTCGTTTTATAGTCTGAACTCCTCTAAGTTCTTGATTCCCATT	((((.((..(((...((((((((((.(((((((((.((.((((((..........)))))).)).))))))))).)))))))))))))))))))...........	0.700,0.900,1.000,0.800,0.900	0.148338	No
novel_miRNA_299	chr7	123134961	123134985	+	SRR5127234	Candidate_11	123134881	123135025	4	11	TCTGTTCCCATTTCACCTTGGTGGC	GTCAATACTCCATCAGTATATGAACAAGGAAAGACACATAAGCAGAAATGGGAACAGGTGAAAATTAGTGGGACTGAATGTCTGTTCCCATTTCACCTTGGTGGCTGGAATTCTTGGCCATGTGAAAGTACTCTGATCCAGCCTA	.......((..(((((((((((..((((((.((.(((.((((..((((((((((((((......((((.....))))...))))))))))))))..))))))).))....))))))..))))))........)))))..))....	1.000,0.900,1.000,1.000,0.900	0.516624	No
novel_miRNA_300	chr4	90193045	90193068	-	SRR5127234	Candidate_56	90192981	90193093	3	11	CCACGGATATGTAGGACTTGCTCC	AACATTAGAAAATAACATGTTGCTACCACGGATATGTAGGACTTGCTCCTGAGATTCTCAATGGGGTGTCACAGGCATGCTGAGGTGGTAATAGGAATCCTAATAAAATTTAT	...(((((.........((((((((((.(((.(((((..(((..(((((((((...))))..))))))))....)))))))).))))))))))......))))).........	1.000,1.000,1.000,1.000,1.000	0.938619	No
novel_miRNA_301	chr18	21500273	21500297	-	SRR5127234	Candidate_141	21500248	21500362	4	11	CCCTGTCAGCAGGAGCCGTCGGGGG	TGAGGAAGACGCGCCAACCCCAGCCTAAGAAACGGCCCCGGCTGGCTTGGCCCTACCTGTGGGGGCCCTGTCAGCAGGAGCCGTCGGGGGTGGAAGTTTCGGGTGCCAGAGGCCG	...((.....((((((((.(((.(((.....(((((.((.((((((..((((((.......))))))..)))))).)).)))))..))).)))..)))...)))))......)).	1.000,0.600,0.900,0.900,0.800	0.084399	No
novel_miRNA_302	chr15	44427217	44427240	-	SRR5127234	Candidate_160	44427207	44427289	4	11	TTTTTCCTCCCGCTCCTAACGGAA	AGTAGGGAGTAAAGCGTTAGGAGTGGAGAGGCGGGGACCCGAAGGACGGTTTTTCCTCCCGCTCCTAACGGAACTGCTTGGGC	..((((.(((....((((((((((((.((((.(((((((........)))))))))))))))))))))))..))).))))...	0.900,1.000,0.800,1.000,0.900	0.404092	Yes
novel_miRNA_303	chr21	8260266	8260287	+	SRR5127234	Candidate_44	8260236	8260354	2	10	GGCGGCGGCGGCGGGGGTGTGT	CGCGCGCGCGTGTGGTGTGCGTCGGAGGGCGGCGGCGGCGGCGGGGGTGTGTGGGGTCCTCCCCCGCCCCCCCCCCACGCCTCCTCCCCTCCTCCCGCCCACGCCCCGCTCCCCGCCCC	.(((.(((.((((((.(((....((((((.((.((((..((.(((((.(((.((((....))))))).))))).)).)))).))..))))))...)))))))))..)))....)))...	0.900,1.000,1.000,1.000,1.000	0.726343	No
novel_miRNA_304	chr21	8216037	8216058	+	SRR5127234	Candidate_48	8216007	8216125	2	10	GGCGGCGGCGGCGGGGGTGTGT	CGCGCGCGCGTGTGGTGTGCGTCGGAGGGCGGCGGCGGCGGCGGGGGTGTGTGGGGTCCTCCCCCGCCCCCCCCCCACGCCTCCTCCCCTCCTCCCGCCCACGCCCCGCTCCCCGCCCC	.(((.(((.((((((.(((....((((((.((.((((..((.(((((.(((.((((....))))))).))))).)).)))).))..))))))...)))))))))..)))....)))...	0.900,1.000,1.000,1.000,1.000	0.7289	No
novel_miRNA_305	chr21	8399071	8399092	+	SRR5127234	Candidate_49	8399041	8399159	2	10	GGCGGCGGCGGCGGGGGTGTGT	CGCGCGCGCGTGTGGTGTGCGTCGGAGGGCGGCGGCGGCGGCGGGGGTGTGTGGGGTCCTCCCCCGCCCCCCCCCCACGCCTCCTCCCCTCCTCCCGCCCACGCCCCGCTCCCCGCCCC	.(((.(((.((((((.(((....((((((.((.((((..((.(((((.(((.((((....))))))).))))).)).)))).))..))))))...)))))))))..)))....)))...	0.900,1.000,1.000,1.000,1.000	0.731458	No
novel_miRNA_306	chr22	36350967	36350991	-	SRR5127234	Candidate_58	36350932	36351066	3	10	TCCGTGTTTGGATCTGGGGACTTCC	TTTCCCTCCCATGCCCCCAGCCTCCTTGGGATCCAAGTCCCTCTTGGAATCTGGAAGCACAAAAGCCCATGGTGTTCCGTGTTTGGATCTGGGGACTTCCTGGATTGCAGGGGCCTGAGGGGAGGGGGCTTGATC	.....(((((...(((((((.((((.((.(((((((((((((.((.((((.(((((.(((...........)))))))).)))).))...)))))))...)))))).)))))).))).)))).))))).......	1.000,1.000,0.700,1.000,0.900	0.411765	No
novel_miRNA_307	chr22	39628712	39628734	+	SRR5127234	Candidate_59	39628639	39628769	4	10	TTGGCGCCGGCAATGGCAGGAGC	CAGCTGTGACCCCGGCAAGCTGGCTGTCTGCTGCCTGGCCAGGCCTCTTGGTGCCCACTGTGCTCCTGATTAGTTGGCGCCGGCAATGGCAGGAGCAGCAGACGGCCTCTCCCAGCCGCCCAGCCCCTTTA	..((((......((((.....(((((((((((((((.((((.(((....((((((.((((..........)))).)))))))))..)))).)).))))))))))))).......))))..)))).......	1.000,1.000,1.000,1.000,1.000	0.941176	Yes
novel_miRNA_308	chr1	67054355	67054375	-	SRR5127234	Candidate_67	67054325	67054441	4	10	TTTGTCGCCCGGCGCTCTGGT	CCCCGCGGAGAGACCCAGCGCGTGCTCGTGCGCAGGCGCAGGGCGACTGTCACCCGGAGTCTGTGGTTTGTCGCCCGGCGCTCTGGTGTCTCGATGTAGTTCCCCTGGCTTCTCCTT	......((((((..((((.((.((((((.((((((((((.(((((((....((((((...))).)))..))))))).)))).)).))))..))).)))))....)))).))))))..	1.000,1.000,0.900,1.000,1.000	0.757033	No
novel_miRNA_309	chr1	19472429	19472451	-	SRR5127234	Candidate_82	19472394	19472524	3	10	CCCTGGCTGTGTTACACCTGCGG	ATAGAGCATAGTATGAGGATAAAGCTGTCATTGGCTAAGCTGGTGTTCACACTCAGGACCAGCTGGTTCCTTGCCCTGGCTGTGTTACACCTGCGGCCAGGGACGAGCAGAGGCCACAGTCTGCTGCCTGC	.(((.((((((..((.((.....((((((.((((((..((.(((((.((((..(((((((....))).......))))..))))..))))).)))))))).))).))).....)).))..))).)))))).	1.000,1.000,0.800,0.800,0.900	0.322251	No
novel_miRNA_310	chr13	78833821	78833844	-	SRR5127234	Candidate_135	78833801	78833903	4	10	TGAAACAATGAACAAATATATATT	ATAATATGATAAGCAATATATATTTGTTCATTGTCTGACAGCAAGAGAGGAATCTGAAGTGAAACAATGAACAAATATATATTATTCATGGTTATGGGACTAT	(((((((((.....((((((((((((((((((((...((..((.((......))))..))...))))))))))))))))))))..)))).)))))........	0.900,0.900,0.700,0.900,0.800	0.0792839	No
novel_miRNA_311	chr16	1762653	1762674	+	SRR5127234	Candidate_170	1762601	1762689	3	10	CTCCCTGTGCCCTCCCCTGCAG	GCGGGAGCCAGAGAGTCGCAGGTAAGGGAGGCGTGAGGGCACTAGCAGGTTGCTCCCTGTGCCCTCCCCTGCAGAGCGTCCCGAGAGCA	.(((((((.......(((((((....(((((.(((((((....(((.....))))))).))))))))))))).)))).)))))......	0.900,0.800,1.000,1.000,0.900	0.40665	Yes
novel_miRNA_312	chr17	19979439	19979461	+	SRR5127234	Candidate_177	19979376	19979486	3	10	ATTGTTAGAGCAGGTTAAAAGAT	ACTAGAACCCGAAATAGGCAAATCCCTTAACCTGCTCTAATAATAATATGGTCTTTTCACTATATTGTTAGAGCAGGTTAAAAGATTTACTTATTTCATTTCTGGCCAGAT	.((((((...((((((((.(((((..((((((((((((((((...(((((((......)))))))))))))))))))))))..))))).))))))))..))))))......	1.000,1.000,1.000,1.000,1.000	0.87468	Yes
novel_miRNA_313	chr17	62689500	62689521	+	SRR5127234	Candidate_178	62689433	62689551	3	10	AACCCTGACCCCTTCCCTGTAG	GCCTGGTGTGCGGCCTTCTCCTGGCCTTGTGCCTGGGAACGGGGTGAGGGAAGCAGAGCCCAGCCTGAACCCTGACCCCTTCCCTGTAGACCCCTCCCTGAGCCCGTCCCCAGCAGCGC	((((((...((((.(((.....((..((.(((..(((((.(((((.((((...(((.((...)))))..)))).)))))))))).)))))..)).....))).))))..))))..))..	1.000,1.000,1.000,1.000,1.000	0.877238	No
novel_miRNA_314	chr21	8397764	8397786	+	SRR5127234	Candidate_46	8397686	8397826	2	9	GTCGGGGCGGCGGCGGCGGTGGC	CCCCGTCCGTCCGTCCGTCCGTCCTCCTCCTCCCCGTCTCCGCCCCGGCCCCGCGTCCTCCCTCGGGAGGGCGCGCGGGTCGGGGCGGCGGCGGCGGTGGCGGCGGCGGCGGCGGCGGCGGGACCGAAACCCCCCCCGAGT	.((((.(((.(((.(((.(((.((.((.((.(((((((.((((((((((((((((((((((....)))))))))).)))))))))))).))))).)).)).)).))))))))))))))))))...................	0.800,0.900,1.000,0.900,0.800	0.232737	No
novel_miRNA_315	chr21	8214730	8214752	+	SRR5127234	Candidate_47	8214652	8214792	2	9	GTCGGGGCGGCGGCGGCGGTGGC	CGTCCGTCCGTCCGTCCGTCCTCCTCCTCCCCCGTCTCCGCCCCCCGGCCCCGCGTCCTCCCTCGGGAGGGCGCGCGGGTCGGGGCGGCGGCGGCGGTGGCGGCGGCGGCGGCGGCGGCGGGACCGAAACCCCCCCCGAGT	.((((..(((.(((.(((.((.((.((.((.(((((.((((((((((((((((((((((((....)))))))))).))))))))).))))).))))).)).)).)).)))))))))))..)))).................	0.800,0.900,1.000,0.900,0.800	0.235294	No
novel_miRNA_316	chr12	105107565	105107588	-	SRR5127234	Candidate_124	105107535	105107657	2	9	CAGCGGGCGTCTTGCGACCCGGCT	CCGCGGGGGCCCCTGGGAAAGCGAGTCCTCCGCCGTGGCCGAAGGCGGCCGCCATGGCGCCGGCAGTGCCAGCGGGCGTCTTGCGACCCGGCTCGGGCTTCGCCACCATTCACTGTGCTTCTC	..(((.((.....(((....((((((((...((((.((.((((((((.((((..((((((.....)))))))))).)))))).)).))))))..)))).))))..)))....)).))).....	1.000,1.000,1.000,1.000,1.000	0.815857	No
novel_miRNA_317	chr2	238239569	238239591	-	SRR5127234	Candidate_92	238239534	238239664	3	8	CACCGCCCTTCCCGCCCGCGCAG	CGAGGTGCGGCGGCCGGGCAGGCGCCGTGGGGCTGCGGGGCGGGCGGGCGGGTCCGGGAGCGCGCTGCCGGCTCACCGCCCTTCCCGCCCGCGCAGGTGCAGGCCAAGCTGGAGAACGCCGAAGTGCTGGA	...(((.(((((.((((((..((((((((.((..((((((.((((((..(((.((((.((....)).))))))).)))))).)))))))).))).)))))..)))....)))....)))))....)))...	0.900,1.000,0.900,0.800,1.000	0.393862	No
novel_miRNA_318	chr22	25405325	25405348	+	SRR5127234	Candidate_66	25405261	25405373	1	7	CGCGGCGGCGGCGGCTGCGGCGGC	AGTGCAGCCTCCATGTTGTCCAGCGGCCGGACGGGCTGGCGCCGCGCTCACTCGGGCTCCACAGCGCGGCGGCGGCGGCTGCGGCGGCTCCTCGCGCGTGTCCCTGCATCTTC	.((((((....(((((((...(((.((((..(((((((.(((((((((..............))))))))).))))..))))))).)))...)).)))))...))))))....	1.000,0.900,0.900,0.700,0.900	0.242967	No
novel_miRNA_319	chr6	170290905	170290928	-	SRR5127209	Candidate_35	170290826	170290968	32	341	AGATCCTCTGCGCGCACCCGCGGA	GGCCGGCTGAATATAAGGGCGGCAGGCGCCGGCGAGAGCCAGATCCTCTGCGCGCACCCGCGGAGACCCGACCCGGCCGAGGGCAGAGCGCAGGGGAACCCGGGCAGCCGCGGCGCAGAGCCTCCTCCCACGGCCCGGCCCCT	(((((((((......((((.(((..((((((.((...(((...((((((((((...(((.(((....(((...)))))).)))....)))))))))).....)))...))))))))...)))))))....))).))))))...	1.000,0.900,0.800,1.000,0.500	0.0946292	No
novel_miRNA_320	chr8	748367	748388	+	SRR5127209	Candidate_14	748292	748428	5	105	ACTGAGGTCCACAGAGCCAGCT	TGGTGGCTCCGTGGGGGACTCCGTGGTGGGATGGGCAGGCTCTGGTGCTTTCTGTCTCTGTCTCGCTCCTCCAAGACTGAGGTCCACAGAGCCAGCTCAGCTCAGCCGCATGCTCCACGTAGCCACAGGGGTGCAGG	..((((((.(((((((......((((((((.(((((.(((((((..(((((..((((.((...........)))))).)))))...))))))).))))).)))).))))...))))))).))))))...........	0.800,1.000,1.000,1.000,0.900	0.44757	No
novel_miRNA_321	chr17	76905996	76906018	+	SRR5127209	Candidate_150	76905943	76906033	13	101	CCTCTGTGTTCCGCCCACCCAGA	TGGCCGGTGCCCCGGGGGGGCGGGGCTCAGAGCTGCTGCTCCTCTCTGCTGACCCTCTGTGTTCCGCCCACCCAGATCCTGGTCCACATCG	(((((((.......((((((((((((.(((((.....((........)).....))))).))))))))).))).....)))).))).....	1.000,0.900,0.800,0.900,0.500	0.028133	No
novel_miRNA_322	chr2	29287774	29287799	+	SRR5127209	Candidate_73	29287693	29287839	19	99	TTTTCTCTGGCCTTGGAATCCTTTCC	TCCTGTTCAAGGCTTCCTAAGCTCTTTGCCCACCGACTGGCTGAATGGAAAGGATTCCAAGGCCAGAGGAAAGGCCCACCCTTTTCTCTGGCCTTGGAATCCTTTCCATTCAGGGAAGGAAAAGGGTGGAAGGGGCCTGGATCCCTG	.........(((..(((...(((((((..(((((..((..((((((((((((((((((((((((((((((((((.....))))))))))))))))))))))))))))))))))...))......))))))))))))..)))..))).	1.000,1.000,1.000,1.000,1.000	0.964194	Yes
novel_miRNA_323	chr10	1056640	1056662	-	SRR5127209	Candidate_88	1056635	1056705	15	98	ACCCCTTCGGCTGCTGGGCCAAC	CGGCTTCCGCCCCGCAGCCCCGAGGGGTCTGGGCGCGCTGAAGACCCCTTCGGCTGCTGGGCCAACGCCCC	.(((....((((.((((((..(((((((((.((....))..))))))))).)))))).))))....)))..	0.900,1.000,0.800,1.000,0.400	0.0613811	Yes
novel_miRNA_324	chr14	79102377	79102400	+	SRR5127209	Candidate_129	79102362	79102454	8	81	TTTCAGGAGGCAAGTAGGTATTGA	CTGCTAAGCTTACATTTTCAGGAGGCAAGTAGGTATTGACAGTTCCCAAGGTCAAACTTCCTGGCCTCCTGACTTTGTTCACTCTGGCATATT	.(((((((...(((...(((((((((.((.((((.(((((..........))))))))).)).)))))))))...)))...)).)))))....	1.000,1.000,1.000,1.000,1.000	0.820972	Yes
novel_miRNA_325	chr14	79102415	79102437	+	SRR5127209	Candidate_129	79102362	79102454	8	81	AAACTTCCTGGCCTCCTGACTTT	CTGCTAAGCTTACATTTTCAGGAGGCAAGTAGGTATTGACAGTTCCCAAGGTCAAACTTCCTGGCCTCCTGACTTTGTTCACTCTGGCATATT	.(((((((...(((...(((((((((.((.((((.(((((..........))))))))).)).)))))))))...)))...)).)))))....	1.000,1.000,1.000,1.000,1.000	0.823529	No
novel_miRNA_326	chrM	16100	16124	-	SRR5127209	Candidate_111	16030	16154	11	72	AATATTCATGGTGGCTGGCAGTAAT	ACAGGTGGTCAAGTATTTATGGTACCGTACAATATTCATGGTGGCTGGCAGTAATGTACGAAATACATAGCGGTTGTTGATGGGTGAGTCAATACTTGGGTGGTACCCAAATCTGCTTCCCCATG	....((((..(((((.....(((((((..((((((((((((..(((.((....(((((.....))))).)))))..)).))))))).........)))..)))))))......)))))..)))).	0.800,0.800,1.000,0.900,0.900	0.189258	No
novel_miRNA_327	chr15	85770506	85770530	-	SRR5127209	Candidate_138	85770496	85770580	9	65	TGTCTCCACTGAGCACTTGGGCCTT	TGCCCCAGCTAGGTAAAGAGCCCTGTGGAGACACCTGGATTCAGAGAACATGTCTCCACTGAGCACTTGGGCCTTGATGGCGGCT	.((((((...((((.(((.((...(((((((((.(((....)))......)))))))))...)).)))..))))...))).))).	0.800,1.000,1.000,1.000,0.800	0.337596	No
novel_miRNA_328	chr3	86557564	86557587	-	SRR5127209	Candidate_40	86557529	86557661	6	61	AATACTGTATCCCACTCTAGTAGT	TATTACGGCTACAAGTAATCTGTAGCCAGAGAGCTACCACAGTGGGATACAGTTTCTATAGTATACTACAGTGGAATACTGTATCCCACTCTAGTAGTTCTCTGGCTAACACCACTCCCTTCAGATGTTTTTG	...........((((..((((((((((((((((((((...(((((((((((((((((((.(((...))).)))))).)))))))))))))...))))))))))))))).............)))))...))))	1.000,1.000,1.000,1.000,1.000	0.923274	Yes
novel_miRNA_329	chr11	44233182	44233203	+	SRR5127209	Candidate_97	44233110	44233238	5	47	TATATATGTTGTGTATGTATAC	GGTTTTTTAAGATGTATGTACATACATGTATATATACACATATACATATATATGTTGTGAATATTCTAAGCATATATATGTTGTGTATGTATACGTGTGTGTGTGTCTGTTGGTTTCAGGATTGTTTGT	((..((...(((((....((((((((((((((((((((((...(((((((((((((..((....))..))))))))))))))))))))))))))))))))))))))))...))..))............	1.000,1.000,1.000,1.000,1.000	0.984655	No
novel_miRNA_330	chr14	41581829	41581850	-	SRR5127209	Candidate_130	41581799	41581917	4	44	GTCTATCTTTTGTATACTAGGA	TTCACTAGTATAAAGACATAGTATCTTTCCTAGTATACAAAAGATAGACACGTGTTGCTACATATATGTCTATCTTTTGTATACTAGGAAAGACACTAGCCATCTTTCATCCTAAATAA	.....(((.(((((((..((((.(((((((((((((((((((((((((((..(((......)))..))))))))))))))))))))))))))).))))....))))).)).))).....	1.000,1.000,1.000,1.000,1.000	0.831202	Yes
novel_miRNA_331	chr14	41581869	41581890	+	SRR5127209	Candidate_134	41581792	41581930	4	44	GTCTATCTTTTGTATACTAGGA	AAGAAATTTATTTAGGATGAAAGATGGCTAGTGTCTTTCCTAGTATACAAAAGATAGACATATATGTAGCAACACGTGTCTATCTTTTGTATACTAGGAAAGATACTATGTCTTTATACTAGTGAATATATAGATATTT	.....(((((((.((....(((((((..(((((((((((((((((((((((((((((((((...(((....))).))))))))))))))))))))))))))))))))))))))))...)))))))))............	1.000,1.000,1.000,1.000,1.000	0.836317	Yes
novel_miRNA_332	chr2	28927983	28928007	+	SRR5127209	Candidate_70	28927968	28928062	6	43	TTGCTGTGATGACTATCATTGGGTT	AAGTCAAGCCAGGACTTGCTGTGATGACTATCATTGGGTTTCGCATGTTGCTGAGTTCCAGTGATGCCTCTTTTCTCTTGGCTGTCTGAGCAATC	.......((..((((..((((.((.((.(((((((((..(((((.....)).)))..)))))))))..))...))...)))).))))..))....	0.700,0.900,1.000,0.900,0.600	0.0460358	No
novel_miRNA_333	chr5	88666869	88666892	+	SRR5127209	Candidate_29	88666844	88666956	6	42	TTCGGTTATCTAGCTTTATGAAGA	CGGCGATCTTGAAGGAGTTTTTACTTTCGGTTATCTAGCTTTATGAAGACCAATACACTCATACAGCTAGATAACCAAAGATAACAACTCGCTTCCCACACAGGCCTCTGTCT	.(((......(((((((((.(((((((.((((((((((((.(((((............))))).)))))))))))))))).))).))))).))))........))).......	1.000,1.000,0.800,0.900,1.000	0.424552	No
novel_miRNA_334	chr1	156420357	156420380	+	SRR5127209	Candidate_59	156420342	156420434	6	42	TTCGGTTATCTAGCTTTATGAAGA	GGGGTTATTTTTACTTTCGGTTATCTAGCTTTATGAAGACTCCACACCACTCATACAGCTAGATAACCAAAGATAACAACCAACCCCGCCTCC	((((((.((.(((((((.((((((((((((.(((((..............))))).)))))))))))))))).))).))..))))))......	0.800,1.000,1.000,0.900,1.000	0.42711	No
novel_miRNA_335	chr9	114045812	114045833	+	SRR5127209	Candidate_3	114045787	114045895	3	40	ATGTTCATGGACTGAAAGACTT	TAATCTAGATGAGTTGGGACATTCCATGTTCATGGACTGAAAGACTTAATATTTTAACAGTAAGTCTTCCAGTCCATGAACATGGAATATCTTTTCATTTACTTAGGTC	..((((((.(((((.((((.(((((((((((((((((((.((((((((............)))))))).))))))))))))))))))).))))...))))).)))))).	1.000,1.000,1.000,1.000,1.000	0.920716	No
novel_miRNA_336	chr8	17353630	17353653	-	SRR5127209	Candidate_17	17353566	17353678	8	37	TATTCTCTCTGAATTTTGTCAGGT	ATTTTCCATTCCTCTGAACTTCTCATATTCTCTCTGAATTTTGTCAGGTGGTTTTCCAAACCAGACAAAATCCTGAGAGGCATACTGAGGTGTTTGAAAATTAGCGACATATG	((((((.........((((.((((((((((((((...((((((((.(((((....))..))).))))))))...)))))).))).))))).))))))))))............	0.600,1.000,0.800,0.900,1.000	0.15601	Yes
novel_miRNA_337	chr13	43764186	43764210	-	SRR5127209	Candidate_105	43764106	43764250	6	31	TTTGCCTCTGAAGTGTCACTCAGCT	GATGTTTCAGGGTTGTGACTGCAATTAAGACAAGGTAGACTTTGCCTCTGAAGTGTCACTCAGCTATACTGGGTGACACTTAAGAGGCACTGTATCCCCTGTTTAAATCTTCACTGACCTCGTTTTGGCAAAATTAGAATAAACA	..((((...(((((((((.....(((.(((((.((...((..(((((((.(((((((((((((.....))))))))))))).)))))))..))...)).))))).)))..)))).)))))......))))...............	1.000,0.800,1.000,1.000,1.000	0.503836	Yes
novel_miRNA_338	chr21	8401695	8401719	+	SRR5127209	Candidate_46	8401655	8401799	4	30	CGCCGGCGGGCCGCCCCCCCCCTCC	GCCTCGGTTGGCCTCGGATAGCCGGTCCCCCGCCTGTCCCCGCCGGCGGGCCGCCCCCCCCCTCCACGCGCCCCGCGCGCGCGGGAGGGCGCGTGCCCCGCCGCGCGCCGGGACCGGGGTCCGGTGCGGAGTGCCCTTCGTCCTG	....(((..((((((.....(((((..(((((...(((((((((((((((((((.....((((((.(((((.......))))))))))).))).)).)))))).)))..)))))))))).)))))...))).)))..))).....	1.000,1.000,0.900,0.900,1.000	0.59335	No
novel_miRNA_339	chrUn_GL000220v1	118132	118156	+	SRR5127209	Candidate_77	118092	118236	4	30	CGCCGGCGGGCCGCCCCCCCCCTCC	GCCTCGGTTGGCCTCGGATAGCCGGTCCCCCGCCTGTCCCCGCCGGCGGGCCGCCCCCCCCCTCCACGCGCCCCGCGCGCGCGGGAGGGCGCGTGCCCCGCCGCGCGCCGGGACCGGGGTCCGGTGCGGAGTGCCCTTCGTCCTG	....(((..((((((.....(((((..(((((...(((((((((((((((((((.....((((((.(((((.......))))))))))).))).)).)))))).)))..)))))))))).)))))...))).)))..))).....	1.000,1.000,0.900,0.900,1.000	0.611253	No
novel_miRNA_340	chr12	104591685	104591706	+	SRR5127209	Candidate_104	104591628	104591726	4	30	TGTGGGACTTCTGGCCTTGACT	TTAAAGGAAGAGTCAAGTCAAGGCCAGAGGTCCCACAGCAGGGCTGGAAAGCACACCTGTGGGACTTCTGGCCTTGACTTGACTCTTTCCAGATATCTG	.....(((((((((((((((((((((((((((((((((....(((....)))....)))))))))))))))))))))))))))))))))..........	1.000,1.000,1.000,0.900,1.000	0.634271	No
novel_miRNA_341	chr22_KI270733v1_random	134995	135019	+	SRR5127209	Candidate_160	134955	135099	4	30	CGCCGGCGGGCCGCCCCCCCCCTCC	GCCTCGGTTGGCCTCGGATAGCCGGTCCCCCGCCTGTCCCCGCCGGCGGGCCGCCCCCCCCCTCCACGCGCCCCGCGCGCGCGGGAGGGCGCGTGCCCCGCCGCGCGCCGGGACCGGGGTCCGGTGCGGAGTGCCCTTCGTCCTG	....(((..((((((.....(((((..(((((...(((((((((((((((((((.....((((((.(((((.......))))))))))).))).)).)))))).)))..)))))))))).)))))...))).)))..))).....	1.000,1.000,0.900,0.900,1.000	0.547315	No
novel_miRNA_342	chr14	69982960	69982983	+	SRR5127209	Candidate_136	69982881	69983023	5	28	AGCCGCCTCCACCAAGCCTGGAAT	TCTGTGCCTGCTGAAACAGAACTGTGCCTGAGCAGCTCCAAGCCTGAGAGAGGCAGCTCGTTTGCTTTCTGGTTCTCCGAGCCGCCTCCACCAAGCCTGGAATGTTCATATACCAGCTTCGCAGAGGTCAGTTTCAGAAGGGG	......(((.(((((((.((.((.(((.((((((..((((.((.((...(((((.(((((...(((....)))....))))).)))))...)).)).)))).))))))............))).)).)).))))))).)))..	1.000,1.000,0.900,0.900,1.000	0.531969	No
novel_miRNA_343	chr10	101902596	101902622	-	SRR5127209	Candidate_84	101902581	101902679	5	27	CTTTCTACCACAGCTCTTTGTTTGCTC	AAACTGCAGGCCCTGTTGCAGACAAAGAGCTGTGGTAGAAAGTAAGGTTGCAAATCACTTTCTACCACAGCTCTTTGTTTGCTCTTGTTCTAGACCTGA	......((((..(((..((((((((((((((((((((((((((..((((...))))))))))))))))))))))))))))))........))).)))).	1.000,0.900,1.000,0.800,0.800	0.324808	Yes
novel_miRNA_344	chr11	76445365	76445387	+	SRR5127209	Candidate_98	76445335	76445455	5	27	TATCCGCTGGCTTACTCTCTCTC	CTCCCGGTGAGTCCAGGTCGTCTGGCTGGGTATCCGCTGGCTTACTCTCTCTCGGTTGTCCTCTCCGCTGGGGAGGGAGTGAGGCGCGGGTGCCGGCCGGGACCCCTGACAACAGCTACTG	.....(((..(((.(((...(((((((((.((((((.((.((((((((((((((((..........))).))))))))))))).)))))))))))))))))...))))))....)))....	1.000,1.000,1.000,1.000,1.000	0.987212	Yes
novel_miRNA_345	chr12	69584734	69584757	+	SRR5127209	Candidate_101	69584704	69584826	5	26	AACTGAAATATTTGGGACTGATCT	CTTAGAGAAAGTAGAAAACTGTCTATAATAAACTGAAATATTTGGGACTGATCTTGATGTCTGCCAAGGTTTTGGCAGACATCAAGATCAGTCCCAAATATTTCAGTTTATTATAAACAAAGA	...................(((.((((((((((((((((((((((((((((((((((((((((((((....)))))))))))))))))))))))))))))))))))))))))))).)))....	0.700,1.000,1.000,0.800,1.000	0.26087	No
novel_miRNA_346	chr11	131695950	131695971	+	SRR5127209	Candidate_96	131695873	131696011	8	25	TGCCGCTCAAAGGACAGGGCTG	TCAGAGGTCTATGTCCCTTCACTCCTGCGCTCTGGACTCTGATCCTGTCCCAAGAGTGACAGCAGCTGCAGTATGTGTGCCGCTCAAAGGACAGGGCTGGAGTGCATGAGAAAAACTGGACGTGTGGTGCAGAAAGGTG	.......(((.((..((..((((((....(((((.((((((..(((((((...(((((.(((((((....)).))).)).)))))...)))))))..)))))).)).))).......))).))).))..))...)))..	0.900,0.900,1.000,1.000,1.000	0.624041	No
novel_miRNA_347	chr6	69130507	69130528	+	SRR5127209	Candidate_32	69130482	69130590	3	24	ACTAAAGTAGATTTGGAAGCCC	AAGAGGAGGATGCTATTTTGAATTGACTAAAGTAGATTTGGAAGCCCCTCAACTGGGCTTCCAAATCTACTTTAGTCAATTCAAAATAGAAATTCAGCCCCCCGACTGG	....((..((..(((((((((((((((((((((((((((((((((((.......)))))))))))))))))))))))))))))))))))....))..))..........	0.800,1.000,1.000,0.900,0.900	0.360614	No
novel_miRNA_348	chr6	69130536	69130557	-	SRR5127209	Candidate_34	69130464	69130592	3	24	ACTAAAGTAGATTTGGAAGCCC	GCCCAGTCGGGGGGCTGAATTTCTATTTTGAATTGACTAAAGTAGATTTGGAAGCCCAGTTGAGGGGCTTCCAAATCTACTTTAGTCAATTCAAAATAGCATCCTCCTCTTTCTTGGAAGAATACTAGT	..((((..((((((..((....(((((((((((((((((((((((((((((((((((.......)))))))))))))))))))))))))))))))))))..))..))))))..))))............	1.000,1.000,1.000,1.000,1.000	0.913043	No
novel_miRNA_349	chr4	157360176	157360200	+	SRR5127209	Candidate_51	157360121	157360215	5	24	TTGTTATAGTATCCCACCTACCCTG	ACACCTAAAGGATCCTCATTAAGGTGGGTGGAATAGTATAACAATATGCTAAATGTTGTTATAGTATCCCACCTACCCTGATGTATCTTTAAGAC	....((.((((((...(((((.(((((((((.(((.(((((((((((.....))))))))))).))).))))))))).))))).)))))).))..	1.000,0.900,1.000,0.900,0.900	0.483376	Yes
novel_miRNA_350	chr5	173765373	173765395	-	SRR5127209	Candidate_26	173765305	173765425	3	23	CTCTGGAGAATGAACCGTCACGT	CCGGCTGTGACTTATCCAGGTGTGAGGTAACTCTGGAGAATGAACCGTCACGTTGTCTTCAATCCCAGGGTGACGGCTCAGTCTCCAGCCTCTGTCTGGAACCTTCCATGGGATTGTATTT	....(((((.....((((((...((((.....(((((((.(((.(((((((.(((..........))).))))))).))).)))))))))))..))))))......)))))..........	1.000,1.000,1.000,1.000,1.000	0.900256	Yes
novel_miRNA_351	chr13	51040704	51040725	+	SRR5127209	Candidate_107	51040679	51040787	4	22	ATTTGATTTCTTCTGTAGGACA	CGGTGTCAGGCATTTTGCTCACCTTATTTGATTTCTTCTGTAGGACAGATGAAACCCCCTGGGTTGTTGTCCTACAGAAGAAATCAAATAAGGTGAGCAAAACGTCACA	........(((.((((((((((((((((((((((((((((((((((((....(((((...))))).)))))))))))))))))))))))))))))))))))).)))...	1.000,1.000,0.900,0.900,0.900	0.434783	Yes
novel_miRNA_352	chr13	51040746	51040767	-	SRR5127209	Candidate_109	51040679	51040797	4	22	ATTTGATTTCTTCTGTAGGACA	CAATGATACCTGTGACGTTTTGCTCACCTTATTTGATTTCTTCTGTAGGACAACAACCCAGGGGGTTTCATCTGTCCTACAGAAGAAATCAAATAAGGTGAGCAAAATGCCTGACACCG	...........(((.(((((((((((((((((((((((((((((((((((((..(((((...))))).....))))))))))))))))))))))))))))))))))))).....)))..	1.000,1.000,1.000,1.000,1.000	0.795396	Yes
novel_miRNA_353	chr15	89368069	89368089	-	SRR5127209	Candidate_143	89367993	89368129	2	22	TTCGGTTATCTAGCTTTATGA	CGGGCGCTCGCACGCAGAAGTTGTGAGAATCATTTCTACTTTCGGTTATCTAGCTTTATGACGGCTCTGTGGCACTCATACAGCTAGATAACCAAAGAGAGAAACGGGCCTCCCTTAGCCAGTGCCGCTGCCGCGCC	..(((((..(((((((...((((.(((..((.(((((.((((.((((((((((((.(((((..(((....)))..))))).))))))))))))))))..))))).))..)))...))))...)).)).))).)))))	1.000,1.000,1.000,1.000,1.000	0.84399	No
novel_miRNA_354	chr17	28958141	28958164	-	SRR5127209	Candidate_154	28958131	28958213	4	22	ATCTTGTGCCTCTGTGCCCCCAGA	GCCCTCAAGGTGAGGGGGACAGTCACTTTGGTGCTGGCCGAGGGCCTGCATCTTGTGCCTCTGTGCCCCCAGAGGTGCCCCGC	((((((....((.((((.((((.(((...(((((.((((...)))).)))))..)))...)))).)))))))))).)).....	0.600,0.900,0.900,0.900,0.800	0.0306905	No
novel_miRNA_355	chr18	3885357	3885384	-	SRR5127209	Candidate_117	3885317	3885467	6	20	ATCATAAGCCCTCTGACCACTAGGGATT	CATGTTTTTTTGTGGCTAGGTCATGAAGTGCATACATTGAATCCCTAGTGGCCAAAAGGCTTATGACATGGCTCTCACAATATATCATAAGCCCTCTGACCACTAGGGATTCACTGTAGGCATTTGGTCGTCTTTGCAGCAGCAGGCAAGG	..(((((..((((.((.(((..((.((((((.((((.((((((((((((((.((...(((((((((.(((..........))).)))))))))...)).)))))))))))))).)))).)))))).))..)))..)).)))).)))))...	0.800,0.700,1.000,0.900,1.000	0.191816	Yes
novel_miRNA_356	chr5	34655602	34655623	+	SRR5127209	Candidate_22	34655555	34655633	4	19	CTGTACCCCGTGGCTTCTCACA	TGGGCTGGGATAGGGAGAGAAGCTGTCGGGGACCTGGGGCAGTGAGCCTGTACCCCGTGGCTTCTCACACACTATTTTG	......(((((((...(((((((((.(((((((...((((.....)))))).)))))))))))))).....))))))).	1.000,0.900,1.000,0.900,0.700	0.299233	No
novel_miRNA_357	chr19	19304934	19304956	-	SRR5127209	Candidate_124	19304861	19304991	3	19	CCTCAGAAACGCACCTGTTCCTG	CCCTTGAAGCCCATTATGACCCACTGTCTGCATGGCCTCAGAAACGCACCTGTTCCTGTAAACAGCAACCAGGTCAGGATTGTTGCTGGGCCCATGGCAGGAGGGCGACCTAGGGTGAAAGACAGTCACGG	..(((...((((....((.(((.(((((.....((((.(((.((((..((((..((((...........)))).))))..)))).)))))))...)))))..))))).....))))..)))..........	1.000,1.000,0.800,1.000,1.000	0.519182	Yes
novel_miRNA_358	chr4	101330325	101330348	-	SRR5127209	Candidate_49	101330295	101330417	5	17	AACTATCTTCTTTGCTCATCCTTG	AGTATTGGAAATCCTTTGAGTTGCTTCTCAAGGATGAGCAAAGAAAGTAGATTTTTTAGATTCTAAAGAAACTATCTTCTTTGCTCATCCTTGAGAAGCAACTCCTTATCCATTAAAATTTTA	..((.((((........((((((((((((((((((((((((((((..(((.((((((((...)))))))).)))..))))))))))))))))))))))))))))....)))).))........	1.000,1.000,1.000,1.000,1.000	0.928389	No
novel_miRNA_359	chr10	1049288	1049311	-	SRR5127209	Candidate_86	1049234	1049326	3	16	ACGCGAGCCTCGAGACGTCTGACG	GGCTTCCTCCATGGAACGCGAGCCTCGAGACGTCTGACGTTAGGCACCGTTCGCAGCGCCTCGGGCTCGCACGGCAGGATCGAAAGCGTGATT	.(((((.(((.((....(((((((.((((.((.(((.((............))))))).)))))))))))....)))))..)).)))......	0.700,0.900,0.900,1.000,0.900	0.253197	No
novel_miRNA_360	chr18	58237749	58237775	+	SRR5127209	Candidate_116	58237672	58237810	4	15	TATATAGATATCATCAGAGCTGTGTAT	TATTAGCACATATTTTATTAGTCAACACATGTGTACACAGCTCTGATGATCTCTATGTAGATGCCTATATAAATAGCTATATAGATATCATCAGAGCTGTGTATATATGTGTTAGAGATAGATGCACATACAGTTGCCC	.....(((..((((((.......(((((((((((((((((((((((((((.(((((((((....((((....))))))))))))).))))))))))))))))))))))))))).))))))..)))..............	1.000,0.600,1.000,0.900,1.000	0.268542	No
novel_miRNA_361	chr15	75012463	75012486	+	SRR5127209	Candidate_142	75012384	75012526	4	15	TTGTTTTTTATTCTGAGTGACACT	TGAGAGGGTGGTACCTTGAGGCCCTGAGACAGTGTCACTCAGAATTAAAAAATAATAAATGCTGTCTGTCAAGGTGACATTGTTTTTTATTCTGAGTGACACTGTCTCAGGGCCTTTGGCTACTTTGGGATCATCACAGCTGA	(((.((((((((.....((((((((((((((((((((((((((((.(((((((((...........((((.....)))))))))))))))))))))))))))))))))))))))))..))))))))....)))..........	1.000,1.000,0.600,1.000,0.700	0.120205	Yes
novel_miRNA_362	chr8	99536685	99536707	-	SRR5127209	Candidate_18	99536612	99536742	3	14	TTTGATAAGCTGACATGGGACAG	ACGTTTAATGCCAAAGACATGCTGTCCACAGTGTGTTTGATAAGCTGACATGGGACAGGGATTCTTTTCACTGTTGTGTCAGTTTATCAAACCCATACTTGGATGACAGTCAATTCAGTTAAAGGATAATG	...((((((......(((.((..(((((.((((((((((((((((((((((..((((((((.....))).))))))))))))))))))))))..))))))))))..)))))......))))))........	1.000,1.000,1.000,1.000,1.000	0.882353	No
novel_miRNA_363	chr19	40689851	40689872	-	SRR5127209	Candidate_127	40689826	40689934	6	14	TGTGCCTGGGACTCCACCCCAC	ACAGCATCCCCCCAATCCTTGGGCGGAGTCCCAGGCACAGCCACTTCTCAAAACAAGGTCCCTGTGCCTGGGACTCCACCCCACCCCAGCCTGAATAAAATAAGGACAA	...............((((((((.((((((((((((((((..((((.........))))..)))))))))))))))).)))....................)))))...	0.900,1.000,0.900,0.900,0.800	0.276215	Yes
novel_miRNA_364	chr16	234869	234891	+	SRR5127209	Candidate_148	234811	234911	3	14	CGGCCTCGTACTCGCGCGTGCAC	AGGGGGCGGGGCCAGCGGCGCGGTCGGGTGAGAGGCCGCGGCGGCAGGTGAGTGAGCGCGGCCTCGTACTCGCGCGTGCACGCCGCAGGGGCGCCGCAGGC	.....((((.(((.((((((((((((((((.((((((((.((.((......))..)))))))))).)))))).)).)))..)))))...))).))))....	0.900,0.900,1.000,0.800,0.900	0.286445	No
novel_miRNA_365	chr10	125082037	125082061	-	SRR5127209	Candidate_83	125081982	125082076	4	13	GTTTCTGGACTGTACTGTGGCCGTG	GGCTGGTTCTGGCTGGTTTCTGGACTGTACTGTGGCCGTGTGGAATTCTCTGGCACACAGCAGCAGGTACAGAGCCTGCCCCTGGGCAGCGCTGA	.((((.(((.(((.((((.(((..((((.(((((((((...((....)).)))).)))))..))))...))))))).)))...))))))).....	0.900,0.900,0.800,0.900,0.900	0.250639	No
novel_miRNA_366	chr19	11373653	11373676	-	SRR5127209	Candidate_125	11373633	11373735	3	13	TTTCTCTCTCCCTCTGGGACCAGA	CCAAAGTGGTGCCGTTGCCTGGAGACCCAGGGGCAGGGAGAAAGTGAGATTTCCTGGGCTTTCTCTCTCCCTCTGGGACCAGAAAACAGCTCCACGACATCCC	.....((((.((.(((..((((...((((((((.(((((((((((.((.....))..))))))))))).)))))))).))))..))).)).))))........	1.000,1.000,1.000,1.000,1.000	0.818414	Yes
novel_miRNA_367	chr14	31965557	31965578	-	SRR5127209	Candidate_132	31965522	31965650	3	13	CTTGAGAATCGGAAGGCCCAGC	GAAGCGGGTGGAGGCAGAACTCAGCAGGCTGATGGGCCTTCCGACTCCCAAGGCCCTAAATGGAGTCAGAGCCTTGAGAATCGGAAGGCCCAGCCACCAGCTGCGCCCTGCCTTCAGGGCCGCTTTGGG	(((((((.(((((((((....((((.((.((.((((((((((((.((.((((((.((..........)).)))))).)).))))))))))))..)))).))))....)))))))))...)))))))...	0.900,1.000,1.000,1.000,1.000	0.654731	Yes
novel_miRNA_368	chr8	15545840	15545861	+	SRR5127209	Candidate_13	15545815	15545923	3	12	TTATGCCTGTGACTGCTGTAGA	CGATTTTAGATGTGAGTGTGGTCTGTTATGCCTGTGACTGCTGTAGATTATTTCAGTGATCTTCAGCGTTTATTTGGCATGTCAGACTATCTCAGACTATCAGATATCT	.(((.((.((((((((.((((((((.((((((.((((.(((((.(((((((....))))))).))))).))))..)))))).))))))))))))...)))).)).))).	0.900,1.000,1.000,1.000,1.000	0.657289	Yes
novel_miRNA_369	chr3	138835078	138835100	+	SRR5127209	Candidate_41	138835010	138835130	3	12	TCTACCGTTGCCAGCCCGGCTGC	GGTGGCGGCGGCGGCGGCGGCGGCAGTTGGGCTGGCAGGGTGTGGGGAGAGGCCTCACTGCCGATTCCTCTACCGTTGCCAGCCCGGCTGCGACGCTGCTGCACGGCCTTTCCTAACTCTC	((.(((..(((((((((((...((((((((((((((((((((.(((((..(((......)))..))))).)))).))))))))))))))))..))))))))).)))))...))........	1.000,1.000,1.000,0.800,0.900	0.475703	No
novel_miRNA_370	chr3	108462414	108462435	+	SRR5127209	Candidate_44	108462374	108462512	2	12	ATCAGGGATGCTACTTAACTTC	TCTTTCTACCTAGCCTTTTGCCATATAGTAGATTTGTAAAATCAGGGATGCTACTTAACTTCTCTATATTTGTTCCTGTGAGAAGTTAAGTAGGATCCCTGATTTTATAAATCTACGACATGGCAAAGGCTAGGTGGAA	...(((((((((((((((.(((((...((((((((((((((((((((((.((((((((((((((.(((........))))))))))))))))).))))))))))))))))))))))...))))))))))))))))))))	0.900,1.000,1.000,1.000,0.900	0.590793	No
novel_miRNA_371	chr1	148357175	148357197	+	SRR5127209	Candidate_58	148357145	148357265	2	12	ACACTCATCAACTGTGCCTGACA	AGAGCTAACATGCAAATAAGTAACATATGAACACTCATCAACTGTGCCTGACATGCCAAGTGCCACATGTCAGGCACAGACAATGAGTGTGCATAATTACTTATTTAGTCTTTACCACAGG	((((((((.......((((((((..((((.((((((((...((((((((((((((..........))))))))))))))...)))))))).)))).)))))))))))).))))........	0.800,1.000,1.000,1.000,1.000	0.603581	Yes
novel_miRNA_372	chr1	148331677	148331699	-	SRR5127209	Candidate_62	148331599	148331739	2	12	ACACTCATCAACTGTGCCTGACA	ACCTCGGCCTGAGGTAAGGACTAAATGAGTAAACATATGCACACTCATCAACTGTGCCTGACATGTGGCACTTTGTGTTGCAGGCACAGTTGATGATGTGCATGTGTTTCTCATGTGCATGTTAGCTCTTGTATTTTGCCT	.....(((..((..((((..(((((((((.(((((((((((((.((((((((((((((.....((..((((...))))..)))))))))))))))))))))))))))))))))).......))))..))))..))..))).	0.800,1.000,0.900,1.000,0.900	0.414322	No
novel_miRNA_373	chr9	112379697	112379719	-	SRR5127209	Candidate_5	112379639	112379739	4	11	TCCGAGAGGTGCGTTAGCTCTGG	TGAGCCCTGAGCTTGGGCCCTCCGAGAGGTGCGTTAGCTCTGGGTCTTCTTGCCCCTACGCCCGAGCCTGGCGTTCTCTCGGCCCCCTCTTAGGAACGCTA	..(((((((((...(((((....((((((.((((((((((.((((..............))))))).))))))))))))))))))...))))))...))).	0.900,1.000,0.900,1.000,0.900	0.485934	No
novel_miRNA_374	chr8	69672977	69673001	+	SRR5127209	Candidate_15	69672897	69673041	3	11	CCCTTTTTGCAGGCCAGTCTCTTCG	CTCTCTTCCAGCCCCGGGTCCGCAGAGGAACTTATTGCTTCTGGGAAGGGCCCCGGGTAGGTCTGTGCTGCGCACTGGATCCCTTTTTGCAGGCCAGTCTCTTCGTGGAATTCTCCCTGGGTGCTGAAAGCTGGGCAAGATCTAG	(((.(((.(((((((((((((((..((..(((....((((.(((((((((..((((((.(((....)))..)).))))..))))))))).)))).)))..))..)))))......)))))).)))).)))..)))..........	1.000,0.800,1.000,1.000,1.000	0.544757	No
novel_miRNA_375	chr2	171409109	171409131	-	SRR5127209	Candidate_71	171409084	171409194	4	11	CTTGAACTTGGGACTAAGCCTGT	ATCATGAACTGACAACAGACTTAATCTCAACTTCAAGTCCCGGCTTAGCCACCTATTAAGTGACTTGAACTTGGGACTAAGCCTGTTGTCGGTTCAGCCCTCTACTATACC	....((((((((((((((.((((.((((((.((((((((...((((((.......)))))))))))))).)))))).)))).))))))))))))))...............	1.000,1.000,1.000,0.900,1.000	0.769821	Yes
novel_miRNA_376	chr12	21518669	21518690	+	SRR5127209	Candidate_102	21518644	21518752	3	11	AAGAGTTACTAGAACTATTCAA	CCAACCTCTTATTTTTCTCCCAGTCAAGAGTTACTAGAACTATTCAACCTTCAGCTGTGTTGAATAGTTTTAGTAACTCTTGACTGGGAGAAAAGCTGTGTGATTGGTT	..((((..((((((((((((((((((((((((((((((((((((((((..........)))))))))))))))))))))))))))))))))))).....))))..))))	1.000,1.000,1.000,1.000,1.000	0.787724	Yes
novel_miRNA_377	chr5	138438914	138438936	-	SRR5127209	Candidate_30	138438894	138438994	3	10	CCGGGCATGCGCCTCCGACCCTC	GAGGCCGGGAGGCCGCCGCGGCGGCGGCGGCGCGCCCCCGCCCCGGCACCTGCTGTGGCCGGGCATGCGCCTCCGACCCTCAGTGCCCTGCCTTCCTCGAA	((((..((.(((.(((...((.(((((.((((((..((((((.((((....)))).)).))))..)))))).))).))))..))).))).))..))))...	1.000,1.000,0.800,1.000,0.900	0.470588	No
novel_miRNA_378	chr2	29496904	29496925	-	SRR5127209	Candidate_75	29496869	29496997	4	10	TTCCAGGTGCTGTGGATTCACT	TGCCTGGCCTCATCAGGATTTTAAGATGGTGAATCTATAGTGCCCGGAATGTGATGATGATTGTGGTCATTGTTCCAGGTGCTGTGGATTCACTATCCTGAAATCCTTACAACAACCTTTTTGAGCAGT	...(((..((((..(((((((((.((((((((((((((((..((.((((((((((.((....)).)))).)))))).))..)))))))))))))))).)))))))))..............))))))).	1.000,1.000,1.000,1.000,1.000	0.966752	Yes
novel_miRNA_379	chr20	5964621	5964643	+	SRR5127209	Candidate_78	5964586	5964716	3	10	CTTCTCACTACTGCACTTGACTC	TTACAGATCAAACTTCTTGTTCTACTCTTTCCTCCCTTCTCACTACTGCACTTGACTCATCTTAAAAAAGTGGGTGTGGGGGGTGAATTGATTGTGAAGTGGTGAGTGATCTTGGAGCAAGGTTTGAAGTC	.......((((((..(((((((((.((.(((..(((((((((((.((.(((...(((((.(((....))))))))))).))))))).........)))).)).))).))...)))))))))))))))....	1.000,0.900,1.000,1.000,0.900	0.613811	No
novel_miRNA_380	chr13	94118833	94118857	+	SRR5127209	Candidate_108	94118808	94118922	3	10	TATATGCCAAAGAAACACTTCCTGT	TGTTCTAGCAGAAAGAGAAACCTACTATATGCCAAAGAAACACTTCCTGTGCTTTACTTCTGCTTCAGAGAGTGTCTCTGGGCATAAGCAGGCTCCTCGACTAAACCTCCAGTAA	.(((.(((..((..(((...(((.((.((((((..(((.(((((..(((.((.........))..)))..))))).))).)))))))).)))))).))..)))))).........	0.900,0.800,0.700,0.900,0.900	0.0716113	No
novel_miRNA_381	chr14	99971279	99971301	-	SRR5127209	Candidate_135	99971239	99971379	3	10	CTCCCTCCCGGCGCGGACGCTCC	GGGCGGGGCTTTGAGGGAAGCGCGAGGGGCGTGGCCGGGGTGGGGGCGGGGCGCCGGGCGGGCACGTGGCGCGGTGCGCTCCCTCCCGGCGCGGACGCTCCTCCAGTCCCCGCCTGACCCCAGAGCTCACAGAGGCCACCG	.(((.((((((((.(((.((.(((.(((((.(((.......(((((((..((((((((.(((.....(((((...)))))))).))))))))...))))))))))))))))))))..)))))))))))......)))....	1.000,1.000,1.000,1.000,1.000	0.838875	No
novel_miRNA_382	chr17	7306830	7306853	-	SRR5127209	Candidate_152	7306810	7306912	3	10	GAGGCCATTCGGCTCTGAGGTCCT	TGCGGCGGACACCATCTTCTTTAAACCCTCAGTCCGTATTGGTCTCTATGGCATCCATAGAGGCCATTCGGCTCTGAGGTCCTCAGTAAAGAAACTTAGATGG	...........((((((((((((...((((((.(((...((((((((((((...))))))))))))..)))..)))))).......)))))).....))))))	0.900,0.900,1.000,0.900,0.700	0.173913	Yes
novel_miRNA_383	chr3	108462455	108462476	-	SRR5127209	Candidate_38	108462378	108462516	1	4	ATCAGGGATCCTACTTAACTTC	GTCTTTCCACCTAGCCTTTGCCATGTCGTAGATTTATAAAATCAGGGATCCTACTTAACTTCTCACAGGAACAAATATAGAGAAGTTAAGTAGCATCCCTGATTTTACAAATCTACTATATGGCAAAAGGCTAGGTAGA	.....((.((((((((((((((((((.((((((((.(((((((((((((.((((((((((((((...............)))))))))))))).))))))))))))).)))))))).))))))).))))))))))).))	0.900,1.000,0.900,1.000,0.800	0.365729	No
novel_miRNA_384	chr1	2751814	2751837	-	SRR5127209	Candidate_56	2751774	2751916	1	2	GTTCCAGGCTGTCAGATTCTCACC	TCCAGACCATCAGATGCTCACCTGGGGGTGTGGGTGCTGCTCCAGGCTGTCGGATGCTCACTTGGGGGTGCAGGGTGCTGTTCCAGGCTGTCAGATTCTCACCTGGGGATGTGGCTGCTGCTCCAGGCTGTCAGATGCTCACC	....((.((((.((((....(((((((..((((.(((..(((((((.((..((((.(((((((((((..((.....))..))))))).))..)))))).)))))))))..))).))))..))))))).)))).)))).))...	0.900,1.000,1.000,0.800,0.700	0.240409	No
novel_miRNA_385	chrUn_KI270743v1	116769	116790	-	SRR5127209	Candidate_79	116712	116810	1	2	ATTTTCATAATGCAGTCACATA	CTGAAAAGCACACTACAAGAATTTTCATAATGCAGTCACATAGTGATTATGTGTGATTGCATTATAAAAATTATTGTAGTGTGTGTGGGCACCTGAGAT	.((....(((((((((((.((((((.((((((((((((((((.......)))))))))))))))).)))))).))))))))))).....))........	0.900,0.900,1.000,1.000,0.900	0.488491	No
novel_miRNA_386	chr14_GL000009v2_random	81337	81358	+	SRR5127209	Candidate_91	81317	81415	1	2	ATTTTCATAATGCAGTCACATA	CTGAAAAGCACACTACAAGAATTTTCATAATGCAGTCACATAGTGATTATGTGTGATTGCATTATGAAAATTATTGTAGTGTGTGTGGGCACCTGAGAT	.((....(((((((((((.(((((((((((((((((((((((.......))))))))))))))))))))))).))))))))))).....))........	0.900,0.800,0.800,0.900,0.900	0.138107	No
novel_miRNA_387	chr4_GL000008v2_random	131896	131917	-	SRR5127209	Candidate_110	131839	131937	1	2	ATTTTCATAATGCAGTCACATA	CTGAAAAGCACACTACAAGAATTTTCATAATGCAGTCACATAGTGATTATGTGTGATTGCATTATGAAAATTATTGTAGTGTGTGTGGGCACCTGAGAT	.((....(((((((((((.(((((((((((((((((((((((.......))))))))))))))))))))))).))))))))))).....))........	0.900,0.800,0.800,0.900,0.900	0.109974	No
novel_miRNA_388	chr20	30513305	30513327	-	SRR5127233	Candidate_12	30513252	30513342	3	6	GGCGGTGACTCTGGACGCGAGCC	GGGGGAGCTGGTGGTGGCGGTGACTCTGGACGCGAGCCAGGCTCTTCCCATGGATTGCCCCAGTTGTGGCCGCCCATGGGGAGCCCGGTGG	..(((..((.((((..(((((.((.((((..((((.(((((......)).))).)))).))))..)).))))))))).))...))).....	0.700,1.000,0.900,1.000,1.000	0.335038	No
novel_miRNA_389	chr17	48632494	48632516	-	SRR5127235	Candidate_19	48632459	48632589	3	26	ACAACAACATTAAACCACCCGAT	TTGACCTAGAGCTTGAATTGGAACTGCTGAGTGAATTAGGTAGTTTCATGTTGTTGGGCCTGGGTTTCTGAACACAACAACATTAAACCACCCGATTCACGGCAGTTACTGCTCCTTGCTTAGCTGGAGGA	....(((..((((......(((((((((..((((((..(((.((((.(((((((((.....((....)).....))))))))).)))).)))..))))))))))))......)))......))))..))).	1.000,1.000,1.000,0.900,1.000	0.695652	No
novel_miRNA_390	chr6	26330277	26330300	-	SRR5127210	Candidate_4	26330208	26330330	6	16	GGGAGCGTTTTGTGGATTTGTTTT	AGGTCGATGGATCGAAACCATCCTCTGCTAGGGAGCGTTTTGTGGATTTGTTTTTCCCCCTTCCAAAAATAGATCTACCTCATAGGAGGAGGAAATTGGTATAATTGTCATGGACACCGTAAG	..(((.((((......((((((((((.(((..(((......((((((((((((((.........))))))))))))))))).)))..))))))...)))).......)))).)))........	0.700,0.900,0.800,1.000,0.900	0.163683	No
novel_miRNA_391	chr2	180625034	180625060	-	SRR5127210	Candidate_10	180624994	180625142	3	8	ACATGTAGAAATGTGTGGGTTTTCAGA	ATGGCAGTTTTAATTTATGCATAGTTTTCTTAAGTTTCCTCTGAAAACCCAAACACTTTTACATATGTAGAAGTTCTACTACACATGTAGAAATGTGTGGGTTTTCAGAGGAAACTTAAGAAAACTATGCATAAACTAAAATTGTAGAA	...(((((((((.((((((((((((((((((((((((((((((((((((((.(((.((((((((.(((((........))))).)))))))).))).)))))))))))))))))))))))))))))))))))))).)))))))))....	0.700,1.000,1.000,0.800,0.900	0.186701	No
